# Supplementary material for: PBA-enriched glycated/ glycosylated synovial fluid proteomic signatures associated with metabolic dysregulation and cartilage degeneration in osteoarthritis with type 2 diabetes
Source: J Transl Med. 2026 Mar 25;24:622. doi: 10.1186/s12967-026-07984-8 (PMC13137652; doi:10.1186/s12967-026-07984-8)
Supplement: Supplementary file 1 — Supplementary Material 1 [file 12967_2026_7984_MOESM1_ESM.xlsx]

## Sheet: Caption
Table 1. List of 266 proteins obtained from analysis of SWATH-MS data, along with their abundances within different OA and OADM samples. The raw protein abundances calculated from area-under-the-curve (AUC) values of peptide intensity peaks were normalized using total area sum (TAS) intensity method.The normalized abundances were further log2 transformed, followed by calculation of log2FC and FC …

## Sheet: Table 1
Protein accession	→	Protein name	→		Raw abundance_OA_1	Raw abundance_OA_2	Raw abundance_OA_3	Raw abundance_OA_4	Raw abundance_OA_5	Raw abundance_OA_6	Raw abundance_OADM_1	Raw abundance_OADM_2	Raw abundance_OADM_3	Raw abundance_OADM_4	Raw abundance_OADM_5	Raw abundance_OADM_6	→		Normalized abundance_OA_1	Normalized abundance_OA_2	Normalized abundance_OA_3	Normalized abundance_OA_4	Normalized abundance_OA_5	Normalized abundance_OA_6	Normalized abundance_OADM_1	Normalized abundance_OADM_2	Normalized abundance_OADM_3	Normalized abundance_OADM_4	Normalized abundance_OADM_5	Normalized abundance_OADM_6	→		Log2 (normalized abundance_OA_1)	Log2 (normalized abundance_OA_2)	Log2 (normalized abundance_OA_3)	Log2 (normalized abundance_OA_4)	Log2 (normalized abundance_OA_5)	Log2 (normalized abundance_OA_6)	Log2 (normalized abundance_OADM_1)	Log2 (normalized abundance_OADM_2)	Log2 (normalized abundance_OADM_3)	Log2 (normalized abundance_OADM_4)	Log2 (normalized abundance_OADM_5)	Log2 (normalized abundance_OADM_6)	→		Mean of Log2 values_OA	Mean of Log2 values_OADM	→
[ RT-Cal protein ]	.	Retention time calibration protein	.		6.78067e+06	4.07474e+06	2.23348e+06	7.60391e+06	2.73645e+06	1.22636e+07	2.36492e+06	9.286e+06	4.04111e+06	3.41339e+06	3.30238e+06	2.23791e+07			6.99969e+06	3.51342e+06	4.631e+06	7.10988e+06	3.4779e+06	8.5671e+06	3.31145e+06	7.43406e+06	5.67213e+06	5.80809e+06	4.97792e+06	1.0291e+07			22.7389	21.7444	22.1429	22.7614	21.7298	23.0304	21.659	22.8257	22.4355	22.4696	22.2471	23.2949			22.358	22.4886
tr|C0JYY2|C0JYY2_HUMAN	.	Apolipoprotein B (Including Ag(X) antigen) OS=Homo sapiens GN=APOB PE=4 SV=1	.		135706	126369	94937.5	217118	77639.8	435121	49336	301105	71411.7	79460.5	60060.5	381725			140089	108961	196848	203011	98676.6	303967	69082.2	241054	100234	135207	90533.5	175535			17.096	16.7335	17.5867	17.6312	16.5904	18.2136	16.076	17.879	16.613	17.0448	16.4662	17.4214			17.3086	16.9167
sp|P01024|CO3_HUMAN	.	Complement C3 OS=Homo sapiens GN=C3 PE=1 SV=2	.		1.05407e+06	881696	833212	1.90965e+06	491051	2.39412e+06	628005	4.43575e+06	461368	517109	820852	4.01783e+06			1.08812e+06	760237	1.72762e+06	1.78558e+06	624102	1.67249e+06	879357	3.55112e+06	647580	879892	1.23733e+06	1.84759e+06			20.0534	19.5361	20.7204	20.768	19.2514	20.6736	19.7461	21.7598	19.3047	19.747	20.2388	20.8172			20.1671	20.2689
sp|P01023|A2MG_HUMAN	.	Alpha-2-macroglobulin OS=Homo sapiens GN=A2M PE=1 SV=3	.		3.26512e+06	1.04332e+06	1.83108e+06	2.92639e+06	1.51785e+06	7.10095e+06	573475	3.7256e+06	1.09697e+06	714736	1.00388e+06	5.42263e+06			3.37059e+06	899596	3.79665e+06	2.73626e+06	1.92911e+06	4.96058e+06	803003	2.98259e+06	1.53971e+06	1.21617e+06	1.51322e+06	2.49358e+06			21.6846	19.7789	21.8563	21.3838	20.8795	22.2421	19.615	21.5081	20.5542	20.2139	20.5292	21.2498			21.3042	20.6117
sp|P0C0L4|CO4A_HUMAN	.	Complement C4-A OS=Homo sapiens GN=C4A PE=1 SV=2	.		59481.7	19400.4	38521.2	81132	55962.8	32480.2	28908.9	52599.7	42752.8	33921.5	91067.2	147152			61403	16727.9	79871.6	75860.8	71126.1	22690	40479.4	42109.5	60008.1	57719.4	137272	67667.4			15.906	14.03	16.2854	16.2111	16.1181	14.4698	15.3049	15.3619	15.8729	15.8168	17.0667	16.0462			15.5034	15.9115
sp|P02751|FINC_HUMAN	.	Fibronectin OS=Homo sapiens GN=FN1 PE=1 SV=4	.		666139	346133	392064	764835	319516	843727	179490	936455	398370	419420	374311	798629			687656	298451	812924	715143	406090	589411	251329	749695	559155	713668	564226	367247			19.3913	18.1871	19.6328	19.4479	18.6314	19.1689	17.9392	19.5159	19.0929	19.4449	19.1059	18.4864			19.0766	18.9309
tr|A5PL27|A5PL27_HUMAN	.	CP protein OS=Homo sapiens GN=CP PE=2 SV=1	.		669606	474379	95852.3	639474	125621	389505	217334	510095	184176	175912	265522	1.05108e+06			691235	409031	198745	597927	159659	272100	304320	408365	258510	299326	400241	483335			19.3988	18.6418	17.6006	19.1896	17.2846	18.0538	18.2152	18.6395	17.9799	18.1914	18.6105	18.8827			18.3615	18.4199
tr|B4E1Z4|B4E1Z4_HUMAN	.	Complement factor B OS=Homo sapiens GN=CFB PE=2 SV=1	.		498100	2.5924e+06	2.14893e+06	2.1842e+06	1.51583e+06	720012	2.20314e+06	921454	2.07511e+06	2.01847e+06	1.8615e+06	1.26834e+06			514189	2.23528e+06	4.4557e+06	2.04229e+06	1.92655e+06	502986	3.08492e+06	737685	2.91264e+06	3.43455e+06	2.80597e+06	583242			18.9719	21.092	22.0872	20.9618	20.8776	18.9402	21.5568	19.4926	21.4739	21.7117	21.4201	19.1537			20.4884	20.8015
sp|P02790|HEMO_HUMAN	.	Hemopexin OS=Homo sapiens GN=HPX PE=1 SV=2	.		6.21054e+06	4.57001e+06	1.434e+06	5.81669e+06	2.30626e+06	7.0772e+06	2.79245e+06	7.43794e+06	4.2128e+06	4.59731e+06	3.46747e+06	2.33093e+07			6.41115e+06	3.94046e+06	2.97331e+06	5.43878e+06	2.93115e+06	4.944e+06	3.91011e+06	5.95456e+06	5.91311e+06	7.8226e+06	5.22677e+06	1.07187e+07			22.6122	21.9099	21.5036	22.3749	21.483	22.2372	21.8988	22.5056	22.4955	22.8992	22.3175	23.3536			22.0201	22.5784
sp|P01031|CO5_HUMAN	.	Complement C5 OS=Homo sapiens GN=C5 PE=1 SV=4	.		476832	589825	20768.8	106423	49711.2	119088	45993.5	310629	64049.3	36502.2	20519.6	456915			492234	508573	43063	99509	63180.7	83192.9	64401.9	248679	89900	62110.7	30930.7	210111			18.909	18.9561	15.3942	16.6025	15.9472	16.3442	15.9748	17.9239	16.456	15.9226	14.9168	17.6808			17.0255	16.4791
sp|P02647|APOA1_HUMAN	.	Apolipoprotein A-I OS=Homo sapiens GN=APOA1 PE=1 SV=1	.		3.3753e+06	3.53397e+06	1.74424e+06	8.1105e+06	1.7148e+06	1.32092e+07	861762	8.59184e+06	1.47188e+06	945366	1.71876e+06	9.38266e+06			3.48432e+06	3.04715e+06	3.61659e+06	7.58355e+06	2.17943e+06	9.22772e+06	1.20667e+06	6.87834e+06	2.06594e+06	1.6086e+06	2.59082e+06	4.31459e+06			21.7324	21.539	21.7862	22.8544	21.0555	23.1375	20.2026	22.7136	20.9784	20.6174	21.305	22.0408			22.0175	21.3096
sp|P00747|PLMN_HUMAN	.	Plasminogen OS=Homo sapiens GN=PLG PE=1 SV=2	.		503832	389514	157884	720006	224616	568374	206840	661146	291473	216908	299586	1.18895e+06			520106	335856	327364	673227	285477	397055	289626	529291	409113	369082	451587	546737			18.9884	18.3575	18.3205	19.3607	18.123	18.599	18.1438	19.0137	18.6421	18.4936	18.7846	19.0605			18.6249	18.6897
sp|P02671|FIBA_HUMAN	.	Fibrinogen alpha chain OS=Homo sapiens GN=FGA PE=1 SV=2	.		2578.25	1969.89	2331.83	329.703	958.99	1380.53	1361.6	1430.96	2828.26	2162.31	786.298	4272.61			2661.53	1698.52	4834.92	308.282	1218.83	964.408	1906.56	1145.57	3969.76	3679.3	1185.24	1964.75			11.378	10.7301	12.2393	8.26811	10.2513	9.9135	10.8968	10.1619	11.9548	11.8452	10.211	10.9401			10.4634	11.0016
sp|P02774|VTDB_HUMAN	.	Vitamin D-binding protein OS=Homo sapiens GN=GC PE=1 SV=1	.		71743.4	93778.6	7006.21	84363.7	137043	204868	97313.7	82272.7	93447.9	47399.4	68585.2	153587			74060.8	80860	14527	78882.5	174175	143117	136263	65864.8	131164	80653	103383	70626.4			16.1764	16.3031	13.8264	16.2674	17.4102	17.1268	17.056	16.0072	17.001	16.2994	16.6576	16.1079			16.1851	16.5215
sp|P02675|FIBB_HUMAN	.	Fibrinogen beta chain OS=Homo sapiens GN=FGB PE=1 SV=2	.		713499	533840	228483	1.23163e+06	551280	926222	423259	950117	364943	352738	373331	1.04189e+06			736545	460301	473748	1.15161e+06	700651	647041	592664	760632	512237	600204	562749	479108			19.4904	18.8122	18.8538	20.1352	19.4183	19.3035	19.1769	19.5368	18.9665	19.1951	19.1021	18.87			19.3356	19.1412
sp|P06727|APOA4_HUMAN	.	Apolipoprotein A-IV OS=Homo sapiens GN=APOA4 PE=1 SV=3	.		808017	746708	492506	1.2929e+06	1.41866e+06	2.10831e+06	289175	998088	452023	365612	468796	1.45723e+06			834116	643844	1.02118e+06	1.2089e+06	1.80305e+06	1.47283e+06	404914	799036	634462	622111	706650	670102			19.6699	19.2964	19.9618	20.2053	20.782	20.4902	18.6273	19.6079	19.2752	19.2468	19.4306	19.354			20.0676	19.257
sp|P01008|ANT3_HUMAN	.	Antithrombin-III OS=Homo sapiens GN=SERPINC1 PE=1 SV=1	.		1.19994e+06	856856	567607	1.78937e+06	507983	1.86441e+06	647008	2.04918e+06	655399	551871	885997	2.5779e+06			1.2387e+06	738819	1.1769e+06	1.67311e+06	645623	1.30244e+06	905967	1.64051e+06	919923	939042	1.33553e+06	1.18544e+06			20.2404	19.4949	20.1666	20.6741	19.3003	20.3128	19.7891	20.6457	19.8112	19.8408	20.349	20.177			20.0315	20.1021
sp|P06396|GELS_HUMAN	.	Gelsolin OS=Homo sapiens GN=GSN PE=1 SV=1	.		256724	179122	141823	659527	159506	822334	257097	338162	267123	93927.2	200916	792571			265017	154447	294062	616677	202724	574467	359997	270721	374935	159823	302855	364462			18.0157	17.2367	18.1658	19.2342	17.6292	19.1319	18.4576	18.0464	18.5163	17.2861	18.2083	18.4754			18.2356	18.165
sp|P00734|THRB_HUMAN	.	Prothrombin OS=Homo sapiens GN=F2 PE=1 SV=2	.		247626	325654	121219	487956	244589	583631	210806	628769	218861	155139	300349	1.07836e+06			255625	280793	251341	456254	310862	407713	295179	503371	307195	263979	452738	495882			17.9637	18.0991	17.9393	18.7995	18.2459	18.6372	18.1712	18.9413	18.2288	18.0101	18.7883	18.9196			18.2808	18.5099
tr|G3V5I3|G3V5I3_HUMAN	.	Alpha-1-antichymotrypsin OS=Homo sapiens GN=SERPINA3 PE=2 SV=1	.		3.00324e+06	1.03238e+06	640196	3.89866e+06	382359	3.93196e+06	686453	8.18016e+06	1.27168e+06	706966	976356	7.91986e+06			3.10025e+06	890166	1.32741e+06	3.64537e+06	485961	2.74679e+06	961199	6.54876e+06	1.78494e+06	1.20295e+06	1.47173e+06	3.64192e+06			21.564	19.7637	20.3402	21.7976	18.8905	21.3893	19.8745	22.6428	20.7674	20.1981	20.4891	21.7963			20.6242	20.9614
tr|A2RTY6|A2RTY6_HUMAN	.	Inter-alpha (Globulin) inhibitor H2 OS=Homo sapiens GN=ITIH2 PE=2 SV=1	.		1.18562e+06	693479	222180	1.29467e+06	431647	1.13305e+06	346871	1.03751e+06	539445	332665	343990	1.59592e+06			1.22392e+06	597948	460678	1.21056e+06	548603	791530	485703	830595	757168	566050	518522	733881			20.2231	19.1897	18.8134	20.2072	19.0654	19.5943	18.8897	19.6638	19.5303	19.1106	18.984	19.4852			19.5155	19.2773
sp|P02679|FIBG_HUMAN	.	Fibrinogen gamma chain OS=Homo sapiens GN=FGG PE=1 SV=3	.		779809	929467	132159	1.0023e+06	186582	1.2921e+06	235773	1.39419e+06	197424	261146	173082	1.67817e+06			804998	801428	274025	937181	237137	902635	330139	1.11614e+06	277106	444356	260900	771701			19.6186	19.6122	18.0639	19.838	17.8554	19.7838	18.3327	20.0901	18.0801	18.7614	17.9931	19.5577			19.1286	18.8025
sp|P13671|CO6_HUMAN	.	Complement component C6 OS=Homo sapiens GN=C6 PE=1 SV=3	.		70239.1	47877.3	14703.9	120145	47919	51515	70447.7	67099.8	38554.4	31967.8	47841.2	117598			72507.9	41281.9	30487.8	112339	60902.8	35987.4	98643.7	53717.8	54115.2	54395.1	72114.5	54077.3			16.1459	15.3332	14.8959	16.7775	15.8942	15.1352	16.5899	15.7131	15.7237	15.7312	16.138	15.7227			15.697	15.9365
sp|P43652|AFAM_HUMAN	.	Afamin OS=Homo sapiens GN=AFM PE=1 SV=1	.		619009	593634	211966	686551	505887	543970	370853	1.21987e+06	421817	346784	444067	1.23242e+06			639003	511857	439500	641945	642959	380007	519282	976587	592064	590075	669374	566726			19.2855	18.9654	18.7455	19.2921	19.2944	18.5357	18.9862	19.8974	19.1754	19.1705	19.3525	19.1123			19.0197	19.2824
tr|A8K2T4|A8K2T4_HUMAN	.	cDNA FLJ78207, highly similar to Human complement protein component C7 mRNA OS=Homo sapiens PE=2 SV=1	.		7769.47	7918.37	5631.47	16339	27306	7787.59	9701.23	14894.4	10183.5	7989.31	7105.5	28328.6			8020.44	6827.57	11676.5	15277.5	34704.7	5440.26	13584	11924	14293.7	13594.3	10710.6	13026.8			12.9695	12.7372	13.5113	13.8991	15.0828	12.4095	13.7296	13.5416	13.8031	13.7307	13.3868	13.6692			13.4349	13.6435
sp|P19827|ITIH1_HUMAN	.	Inter-alpha-trypsin inhibitor heavy chain H1 OS=Homo sapiens GN=ITIH1 PE=1 SV=3	.		801420	566901	252465	758147	377539	1.01854e+06	172545	1.27242e+06	404464	264052	162454	1.27986e+06			827307	488807	523472	708890	479834	711530	241604	1.01865e+06	567708	449301	244879	588540			19.6581	18.8989	18.9978	19.4352	18.8722	19.4406	17.8823	19.9582	19.1148	18.7773	17.9017	19.1668			19.2171	18.8002
tr|G3XAM2|G3XAM2_HUMAN	.	Complement factor I light chain OS=Homo sapiens GN=CFI PE=2 SV=1	.		52439.4	1817.49	4583.11	20266.1	10720.4	26629.2	12472	36959.5	23839.9	20692	17322.1	42548			54133.2	1567.12	9502.84	18949.4	13625.1	18602.6	17463.8	29588.5	33461.9	35208.8	26110.9	19565.6			15.7242	10.6139	13.2141	14.2099	13.734	14.1832	14.0921	14.8527	15.0302	15.1036	14.6724	14.256			13.6132	14.6678
tr|H0YAC1|H0YAC1_HUMAN	.	Plasma kallikrein heavy chain (Fragment) OS=Homo sapiens GN=KLKB1 PE=3 SV=1	.		279725	184276	54953.2	291655	101263	207252	145600	272194	146377	198615	133297	431657			288760	158891	113943	272706	128701	144782	203875	217909	205455	337955	200928	198496			18.1395	17.2777	16.7979	18.057	16.9737	17.1435	17.6373	17.7334	17.6485	18.3665	17.6163	17.5988			17.3982	17.7668
tr|B2R8I2|B2R8I2_HUMAN	.	cDNA, FLJ93914, highly similar to Homo sapiens histidine-rich glycoprotein (HRG), mRNA OS=Homo sapiens PE=2 SV=1	.		37574.3	31638.8	32343.4	88747	110607	66656.5	92067.9	5902.99	76892.1	46315.9	11139.9	64987.4			38788	27280.3	67062.4	82981.1	140576	46564.9	128917	4725.73	107926	78809.3	16791.9	29884.3			15.2433	14.7356	16.0332	16.3405	17.101	15.507	16.9761	12.2063	16.7197	16.2661	14.0355	14.8671			15.8268	15.1785
sp|P04217|A1BG_HUMAN	.	Alpha-1B-glycoprotein OS=Homo sapiens GN=A1BG PE=1 SV=4	.		2.13334e+06	1.81643e+06	630269	2.74702e+06	986200	2.23509e+06	1.57319e+06	1.82336e+06	1.6305e+06	1.0423e+06	1.70744e+06	4.31732e+06			2.20225e+06	1.56621e+06	1.30683e+06	2.56854e+06	1.25341e+06	1.56139e+06	2.20284e+06	1.45972e+06	2.28858e+06	1.77354e+06	2.57375e+06	1.98531e+06			21.0705	20.5788	20.3176	21.2925	20.2574	20.5744	21.0709	20.4773	21.126	20.7582	21.2954	20.9209			20.6819	20.9415
tr|E9KL26|E9KL26_HUMAN	.	Epididymis tissue protein Li 173 OS=Homo sapiens PE=2 SV=1	.		642885	276214	321034	960400	299499	1.15288e+06	223948	1.17061e+06	225403	168849	252153	1.32268e+06			663651	238164	665646	898002	380649	805381	313581	937147	316376	287307	380088	608230			19.3401	17.8616	19.3444	19.7764	18.5381	19.6193	18.2585	19.8379	18.2713	18.1322	18.536	19.2143			19.08	18.7084
tr|D9IWP9|D9IWP9_HUMAN	.	Beta-2-glycoprotein I (Fragment) OS=Homo sapiens PE=2 SV=1	.		697297	535055	216026	824737	432529	838777	420322	937956	636488	323418	400451	1.5798e+06			719821	461348	447918	771154	549725	585953	588551	750896	893378	550315	603629	726465			19.4573	18.8155	18.7729	19.5567	19.0683	19.1604	19.1668	19.5183	19.7689	19.0699	19.2033	19.4705			19.1385	19.3663
tr|B2R950|B2R950_HUMAN	.	cDNA, FLJ94213, highly similar to Homo sapiens pregnancy-zone protein (PZP), mRNA OS=Homo sapiens PE=2 SV=1	.		145070	67433.7	72529.5	97856.5	121822	69525.3	87332.2	150632	99207.6	81459.8	73297.6	198256			149755	58144.3	150386	91498.8	154830	48569	122286	120591	139248	138609	110487	91167.5			17.1922	15.8274	17.1983	16.4815	17.2403	15.5677	16.8999	16.8798	17.0873	17.0807	16.7535	16.4762			16.5846	16.8629
tr|D3DNU8|D3DNU8_HUMAN	.	Kininogen 1, isoform CRA_a OS=Homo sapiens GN=KNG1 PE=4 SV=1	.		145231	71948.1	39328.1	183099	39645.8	76953.7	70486.7	111377	82104.4	54329.7	105183	162613			149922	62036.8	81544.7	171203	50388	53758.3	98698.3	89164.7	115242	92445.2	158551	74777			17.1939	15.9208	16.3153	17.3854	15.6208	15.7142	16.5907	16.4442	16.8143	16.4963	17.2746	16.1903			16.3584	16.6351
sp|P02748|CO9_HUMAN	.	Complement component C9 OS=Homo sapiens GN=C9 PE=1 SV=2	.		353562	213608	164104	476440	148554	561962	214375	662426	141225	133191	214528	711057			364982	184183	340261	445485	188805	392575	300176	530316	198224	226632	323374	326977			18.4775	17.4908	18.3763	18.765	17.5265	18.5826	18.1955	19.0165	17.5968	17.79	18.3028	18.3188			18.2031	18.2034
sp|Q92954|PRG4_HUMAN	.	Proteoglycan 4 OS=Homo sapiens GN=PRG4 PE=1 SV=2	.		383426	272404	179780	521472	290220	656534	122336	552193	199720	146918	307841	820907			395812	234879	372765	487591	368856	458642	171300	442067	280328	249990	464031	377492			18.5945	17.8416	18.5079	18.8953	18.4927	18.807	17.3862	18.7539	18.0968	17.9315	18.8239	18.5261			18.5232	18.253
tr|E9KL36|E9KL36_HUMAN	.	Epididymis tissue sperm binding protein Li 4a OS=Homo sapiens PE=2 SV=1	.		409292	339697	163318	306582	125227	592690	168588	385582	136705	150610	280348	844581			422512	292902	338630	286664	159158	414042	236063	308684	191880	256272	422590	388378			18.6886	18.1601	18.3694	18.129	17.2801	18.6594	17.8488	18.2358	17.5498	17.9673	18.6889	18.5671			18.2144	18.143
sp|P02649|APOE_HUMAN	.	Apolipoprotein E OS=Homo sapiens GN=APOE PE=1 SV=1	.		275317	180053	297605	622494	448059	1.08996e+06	133816	537431	224230	130187	183004	690095			284210	155249	617068	582051	569462	761425	187374	430249	314731	221521	275856	317338			18.1166	17.2442	19.2351	19.1508	19.1192	19.5383	17.5156	18.7148	18.2638	17.7571	18.0736	18.2757			18.734	18.1001
tr|B4DPQ0|B4DPQ0_HUMAN	.	cDNA FLJ54471, highly similar to Complement C1r subcomponent (EC 3.4.21.41) OS=Homo sapiens PE=2 SV=1	.		91981.2	85386.8	48591.7	103110	131669	233106	74266.4	59377.3	36269.9	100204	130471	228927			94952.3	73624.3	100752	96410.5	167345	162843	103991	47535.5	50908.7	170504	196669	105271			16.5349	16.1679	16.6205	16.5569	17.3525	17.3131	16.6661	15.5367	15.6356	17.3794	17.5854	16.6838			16.7576	16.5812
sp|P02763|A1AG1_HUMAN	.	Alpha-1-acid glycoprotein 1 OS=Homo sapiens GN=ORM1 PE=1 SV=1	.		1.54305e+06	2.08164e+06	802974	1.69189e+06	1.34258e+06	1.50025e+06	1.99825e+06	1.91243e+06	2.0638e+06	1.70819e+06	1.6869e+06	3.98783e+06			1.59289e+06	1.79488e+06	1.66492e+06	1.58197e+06	1.70636e+06	1.04805e+06	2.79803e+06	1.53102e+06	2.89676e+06	2.90659e+06	2.54279e+06	1.83379e+06			20.6032	20.7755	20.667	20.5933	20.7025	19.9993	21.416	20.5461	21.466	21.4709	21.278	20.8064			20.5568	21.1639
tr|B2R815|B2R815_HUMAN	.	cDNA, FLJ93695, highly similar to Homo sapiens serpin peptidase inhibitor, clade A (alpha-1 antiproteinase, antitrypsin), member 4 (SERPINA4), mRNA OS=Homo sapiens PE=2 SV=1	.		58414.5	29034	40797.7	133731	54772.8	135730	24192.4	178081	28153.5	22252.1	54897.6	142331			60301.4	25034.4	84591.8	125042	69613.6	94818	33875.1	142565	39516.5	37863.3	82751.2	65450.5			15.8799	14.6116	16.3682	16.9321	16.0871	16.5329	15.0479	17.1213	15.2702	15.2085	16.3365	15.9981			16.0686	15.8304
tr|H0YM81|H0YM81_HUMAN	.	Aggrecan core protein OS=Homo sapiens GN=ACAN PE=2 SV=1	.		193085	117684	237393	324907	145256	224387	156067	206924	253774	180990	242497	902282			199322	101473	492222	303798	184613	156753	218531	165656	356199	307966	365533	414912			17.6047	16.6307	18.9089	18.2128	17.4941	17.2581	17.7375	17.3378	18.4423	18.2324	18.4796	18.6624			17.6849	18.1487
tr|Q8IZZ5|Q8IZZ5_HUMAN	.	Coagulation factor XII-Mie OS=Homo sapiens PE=2 SV=1	.		180251	114534	38719.2	254120	79004.8	237323	74160.1	347226	161412	93345.5	122075	571316			186073	98756.4	80282.1	237609	100411	165789	103842	277977	226559	158833	184012	262718			17.5055	16.5916	16.2928	17.8582	16.6156	17.339	16.664	18.0846	17.7895	17.2772	17.4894	18.0032			17.0338	17.5513
tr|Q53GK6|Q53GK6_HUMAN	.	Beta actin variant (Fragment) OS=Homo sapiens PE=2 SV=1	.		177025	111616	143634	211535	122570	407228	81781.1	413506	127173	99534.7	184779	456042			182743	96240.2	297817	197792	155781	284482	114513	331039	178500	169364	278531	209710			17.4795	16.5544	18.1841	17.5936	17.2492	18.118	16.8052	18.3366	17.4456	17.3698	18.0875	17.678			17.5298	17.6204
tr|B7ZA94|B7ZA94_HUMAN	.	cDNA, FLJ79108, highly similar to Complement component C8 beta chain OS=Homo sapiens PE=2 SV=1	.		36999	45697.1	59755.9	64318.4	29054.1	63942.8	55791.4	250053	40466.9	20256.8	49691.1	198343			38194.1	39402.1	123901	60139.6	36926.4	44669.2	78121.3	200184	56799.6	34468.3	74903	91207.2			15.2211	15.266	16.9188	15.876	15.1724	15.447	16.2534	17.611	15.7936	15.073	16.1927	16.4769			15.6502	16.2334
tr|G3XAP6|G3XAP6_HUMAN	.	Cartilage oligomeric matrix protein OS=Homo sapiens GN=COMP PE=2 SV=1	.		141688	232469	175687	315566	146345	266831	192868	307615	123711	70445.5	159201	331766			146265	200445	364276	295064	185997	186403	270061	246266	173641	119867	239975	152562			17.1582	17.6128	18.4747	18.1707	17.5049	17.5081	18.0429	17.9099	17.4057	16.8711	17.8725	17.219			17.7382	17.5535
sp|P25311|ZA2G_HUMAN	.	Zinc-alpha-2-glycoprotein OS=Homo sapiens GN=AZGP1 PE=1 SV=2	.		95655.1	43215	73830.6	118899	48034	116622	79573.1	78999.2	104714	65534.8	61711.3	178024			98744.9	37261.9	153084	111174	61049	81469.7	111421	63244.1	146977	111512	93021.9	81863.6			16.5914	15.1854	17.224	16.7625	15.8977	16.314	16.7657	15.9486	17.1652	16.7668	16.5053	16.3209			16.3292	16.5788
sp|P09871|C1S_HUMAN	.	Complement C1s subcomponent OS=Homo sapiens GN=C1S PE=1 SV=1	.		104777	113612	76058.6	214246	101333	192724	99235.8	177333	118418	93477.2	139862	234204			108162	97961.3	157703	200326	128789	134634	138954	141967	166212	159057	210825	107698			16.7228	16.5799	17.2669	17.612	16.9746	17.0387	17.0842	17.1152	17.3427	17.2792	17.6857	16.7166			17.0325	17.2039
sp|P07357|CO8A_HUMAN	.	Complement component C8 alpha chain OS=Homo sapiens GN=C8A PE=1 SV=2	.		169575	226102	60281.4	240565	236113	137957	87735.7	312797	120098	156260	138241	396423			175053	194956	124990	224936	300089	96373.9	122851	250415	168571	265885	208381	182294			17.4174	17.5728	16.9315	17.7792	18.195	16.5564	16.9065	17.934	17.363	18.0204	17.6689	17.4759			17.4087	17.5615
sp|P08697|A2AP_HUMAN	.	Alpha-2-antiplasmin OS=Homo sapiens GN=SERPINF2 PE=1 SV=3	.		84165.7	53581.1	39266.5	106740	25801.7	86767.9	67781.7	218571	30860.6	105671	67783	160799			86884.3	46200	81417.1	99804.7	32792.8	60614.3	94910.7	174980	43316.1	179806	102174	73943			16.4068	15.4956	16.313	16.6068	15.0011	15.8874	16.5343	17.4168	15.4026	17.4561	16.6407	16.1741			15.9518	16.6041
tr|H6VRG3|H6VRG3_HUMAN	.	Keratin 1 OS=Homo sapiens GN=KRT1 PE=3 SV=1	.		1.46865e+06	4.63953e+06	4.37683e+06	4.67398e+06	3.21193e+06	5.47315e+06	2.98085e+06	1.09598e+07	4.6385e+06	2.21605e+06	2.29317e+06	4.90616e+06			1.51609e+06	4.00041e+06	9.07512e+06	4.3703e+06	4.08222e+06	3.82343e+06	4.1739e+06	8.77403e+06	6.51063e+06	3.77074e+06	3.45665e+06	2.25608e+06			20.5319	21.9317	23.1135	22.0593	21.9609	21.8664	21.993	23.0648	22.6344	21.8464	21.7209	21.1054			21.9106	22.0608
sp|P05546|HEP2_HUMAN	.	Heparin cofactor 2 OS=Homo sapiens GN=SERPIND1 PE=1 SV=3	.		50072.2	895558	405258	935747	39775.8	1.08515e+06	704126	820567	65718	508188	536466	1.43099e+06			51689.6	772190	840281	874951	50553.2	758067	985946	656918	92242.2	864713	808654	658037			15.6576	19.5586	19.6805	19.7388	15.6255	19.532	19.9111	19.3254	16.4931	19.7219	19.6252	19.3278			18.2988	19.0674
tr|D9ZGG2|D9ZGG2_HUMAN	.	Vitronectin OS=Homo sapiens GN=VTN PE=2 SV=1	.		870482	398660	191618	867577	312879	751000	456137	1.00328e+06	389321	296215	363918	1.46115e+06			898600	343742	397310	811210	397654	524634	638701	803194	546454	504028	548560	671904			19.7773	18.391	18.5999	19.6297	18.6012	19.001	19.2848	19.6154	19.0597	18.9431	19.0653	19.3579			19	19.221
sp|Q9NQ79|CRAC1_HUMAN	.	Cartilage acidic protein 1 OS=Homo sapiens GN=CRTAC1 PE=1 SV=2	.		837837	309832	182462	716183	173487	735460	194810	1.09312e+06	348141	280939	315866	1.65872e+06			864900	267151	378325	669652	220494	513778	272781	875116	488653	478035	476128	762759			19.7222	18.0273	18.5293	19.3531	17.7504	18.9708	18.0574	19.7391	18.8985	18.8668	18.861	19.5409			18.7255	18.9939
tr|B2RBS8|B2RBS8_HUMAN	.	cDNA, FLJ95666, highly similar to Homo sapiens albumin (ALB), mRNA OS=Homo sapiens PE=2 SV=1	.		4.12906e+08	5.08108e+08	1.96868e+08	4.2415e+08	3.49438e+08	5.88583e+08	3.1313e+08	4.70333e+08	3.01349e+08	2.51932e+08	2.85589e+08	8.88539e+08			4.26243e+08	4.38113e+08	4.08196e+08	3.96593e+08	4.4412e+08	4.11172e+08	4.38457e+08	3.76533e+08	4.22975e+08	4.28678e+08	4.30489e+08	4.08592e+08			28.6671	28.7067	28.6047	28.5631	28.7264	28.6152	28.7079	28.4882	28.656	28.6753	28.6814	28.6061			28.6472	28.6358
sp|Q06033|ITIH3_HUMAN	.	Inter-alpha-trypsin inhibitor heavy chain H3 OS=Homo sapiens GN=ITIH3 PE=1 SV=2	.		87732.6	721560	38519.7	137238	1.15624e+06	148846	55987.3	247841	72678.7	795233	425611	1.26549e+06			90566.5	622161	79868.5	128322	1.46952e+06	103981	78395.6	198413	102012	1.35314e+06	641554	581931			16.4667	19.2469	16.2853	16.9694	20.4869	16.666	16.2585	17.5981	16.6384	20.3679	19.2912	19.1505			17.6869	18.2174
sp|P08254|MMP3_HUMAN	.	Stromelysin-1 OS=Homo sapiens GN=MMP3 PE=1 SV=2	.		621597	508990	309637	524811	413435	158951	460018	674226	538206	363118	362855	1.11723e+06			641676	438874	642015	490714	525457	111040	644135	539763	755429	617867	546958	513755			19.2915	18.7434	19.2922	18.9045	19.0032	16.7607	19.297	19.042	19.5269	19.2369	19.0611	18.9707			18.6659	19.1891
tr|Q53FI1|Q53FI1_HUMAN	.	L-plastin variant (Fragment) OS=Homo sapiens PE=2 SV=1	.		58981.6	69282.3	29061.3	49950.9	40227.2	75771.2	85281.1	75526.7	395739	33985.6	72909.7	162109			60886.8	59738.3	60257	46705.6	51126.9	52932.3	119414	60464.1	555461	57828.6	109902	74545.4			15.8938	15.8664	15.8788	15.5113	15.6418	15.6919	16.8656	15.8838	19.0833	15.8195	16.7459	16.1858			15.7473	16.764
tr|Q86U78|Q86U78_HUMAN	.	Angiotensinogen (Serine (Or cysteine) proteinase inhibitor, clade A (Alpha-1 antiproteinase, antitrypsin), member 8) OS=Homo sapiens PE=2 SV=1	.		8519.15	8329.38	17288.2	6876.35	1173.89	4346.92	5445.12	2466.52	31086.9	13714.4	19336.5	16328.7			8794.33	7181.96	35846.1	6429.59	1491.96	3036.67	7624.47	1974.61	43633.7	23335.8	29147.4	7508.72			13.1024	12.8102	15.1295	12.6505	10.543	11.5683	12.8964	10.9474	15.4132	14.5103	14.8311	12.8744			12.634	13.5788
sp|P10909|CLUS_HUMAN	.	Clusterin OS=Homo sapiens GN=CLU PE=1 SV=1	.		1.05029e+06	570995	461277	1.38516e+06	314298	1.2972e+06	308985	1.14231e+06	405646	313884	499656	1.67421e+06			1.08422e+06	492337	956433	1.29516e+06	399459	906200	432653	914496	569368	534093	753168	769881			20.0482	18.9093	19.8673	20.3047	18.6077	19.7895	18.7228	19.8026	19.119	19.0267	19.5226	19.5543			19.5878	19.2913
tr|Q8TAY0|Q8TAY0_HUMAN	.	Insulin-like growth factor binding protein, acid labile subunit OS=Homo sapiens GN=IGFALS PE=2 SV=1	.		48965.2	39095.2	74761.1	67587.6	144983	111668	89696.6	99454	25744.1	96727.8	132362	91094.7			50546.9	33709.6	155013	63196.4	184266	78008.8	125597	79619.5	36134.6	164588	199519	41889.7			15.6253	15.0409	17.242	15.9476	17.4914	16.2513	16.9384	16.2808	15.1411	17.3285	17.6062	15.3543			16.2664	16.4416
sp|P02652|APOA2_HUMAN	.	Apolipoprotein A-II OS=Homo sapiens GN=APOA2 PE=1 SV=1	.		361547	560062	375770	1.03463e+06	693468	1.09366e+06	281309	655866	299772	189741	348000	452219			373225	482910	779138	967410	881366	764013	393900	525064	420762	322856	524566	207951			18.5097	18.8814	19.5715	19.8838	19.7494	19.5432	18.5875	19.0021	18.6826	18.3005	19.0008	17.6659			19.3565	18.5399
sp|P02760|AMBP_HUMAN	.	Protein AMBP OS=Homo sapiens GN=AMBP PE=1 SV=1	.		345733	367052	187822	486410	309526	463458	287189	429753	335264	198870	223150	756066			356901	316488	389439	454807	393394	323763	402133	344046	470579	338390	336370	347675			18.4452	18.2718	18.571	18.7949	18.5856	18.3046	18.6173	18.3922	18.8441	18.3683	18.3597	18.4074			18.4955	18.4982
sp|P36955|PEDF_HUMAN	.	Pigment epithelium-derived factor OS=Homo sapiens GN=SERPINF1 PE=1 SV=4	.		254710	144620	92844.4	299616	439986	399609	85468.6	501501	140269	83587.8	98071.6	616759			262937	124698	192508	280150	559201	279159	119676	401485	196882	142230	147830	283615			18.0044	16.9281	17.5546	18.0958	19.093	18.0907	16.8688	18.615	17.587	17.1179	17.1736	18.1136			17.9611	17.5793
tr|A8K050|A8K050_HUMAN	.	cDNA FLJ75376, highly similar to Homo sapiens peptidoglycan recognition protein L (PGLYRP) mRNA OS=Homo sapiens PE=2 SV=1	.		73901.4	54607	45937.2	162957	53775.5	116439	60514.3	145249	79284.4	20716.2	80522.7	201160			76288.5	47084.6	95248.3	152370	68346.2	81341.9	84734.4	116282	111284	35249.9	121378	92503			16.2192	15.523	16.5394	17.2172	16.0606	16.3117	16.3707	16.8273	16.7639	15.1053	16.8891	16.4972			16.3118	16.4089
tr|G8JLA8|G8JLA8_HUMAN	.	Transforming growth factor-beta-induced protein ig-h3 OS=Homo sapiens GN=TGFBI PE=2 SV=1	.		43049.3	70045.8	24687.4	57221.1	26594.2	51052.6	47797.6	30669.4	32136.8	17086.5	40855.2	88942.6			44439.9	60396.6	51188	53503.4	33799.9	35664.3	66928	24552.9	45107.4	29073.8	61584	40900			15.4396	15.8822	15.6435	15.7073	15.0447	15.1222	16.0303	14.5836	15.4611	14.8274	15.9103	15.3198			15.4733	15.3554
sp|O75882|ATRN_HUMAN	.	Attractin OS=Homo sapiens GN=ATRN PE=1 SV=2	.		68760.9	46227.4	39244.4	71603.1	482136	91250.5	421935	511546	28140.6	33590.7	22548.7	73331.6			70982	39859.3	81371.1	66951	612772	63745.8	590811	409527	39498.3	57156.6	33989.3	33721.3			16.1152	15.2826	16.3122	16.0308	19.225	15.96	19.1723	18.6436	15.2695	15.8026	15.0528	15.0414			16.4876	16.497
tr|F5GZZ9|F5GZZ9_HUMAN	.	Scavenger receptor cysteine-rich type 1 protein M130 OS=Homo sapiens GN=CD163 PE=2 SV=1	.		111924	57661.8	17240.8	152806	50575.5	197838	77665.1	84595.8	173542	113764	66858.7	166869			115540	49718.6	35747.8	142878	64279.1	138206	108750	67724.5	243585	193576	100781	76734.2			16.818	15.6015	15.1256	17.1244	15.9721	17.0765	16.7307	16.0474	17.8941	17.5625	16.6209	16.2276			16.2863	16.8472
sp|P22792|CPN2_HUMAN	.	Carboxypeptidase N subunit 2 OS=Homo sapiens GN=CPN2 PE=1 SV=3	.		77001.8	33954.1	24740.6	55144.4	60982.7	95116.7	54301.2	58755	19436.7	32497.1	29660	114362			79489.1	29276.7	51298.3	51561.7	77506.1	66446.7	76034.7	47037.3	27281.5	55295.8	44708.7	52588.9			16.2785	14.8375	15.6466	15.654	16.242	16.0199	16.2144	15.5215	14.7356	15.7549	15.4483	15.6825			15.7798	15.5595
sp|P05543|THBG_HUMAN	.	Thyroxine-binding globulin OS=Homo sapiens GN=SERPINA7 PE=1 SV=2	.		107396	53056	41865.6	145735	94795.8	181636	63002.7	220785	102186	87031.6	44150.9	232907			110865	45747.3	86806.1	136267	120481	126887	88218.9	176753	143429	148090	66551.9	107102			16.7584	15.4814	16.4055	17.0561	16.8784	16.9532	16.4288	17.4314	17.13	17.1761	16.0222	16.7086			16.5888	16.8162
tr|Q53GN8|Q53GN8_HUMAN	.	Macrophage stimulating 1 (Hepatocyte growth factor-like) variant (Fragment) OS=Homo sapiens PE=2 SV=1	.		4383.26	4059.25	5967.07	7871	6453.74	8973.28	3737.64	6254.76	2694.75	2387.72	3186.99	10626.7			4524.84	3500.06	12372.4	7359.62	8202.4	6268.56	5233.59	5007.35	3782.37	4062.86	4803.99	4886.66			12.1437	11.7732	13.5948	12.8454	13.0018	12.6139	12.3536	12.2898	11.8851	11.9883	12.23	12.2546			12.6621	12.1669
sp|Q16610|ECM1_HUMAN	.	Extracellular matrix protein 1 OS=Homo sapiens GN=ECM1 PE=1 SV=2	.		64691.4	31049.9	16084.5	230589	34334.4	126627	25273.8	96083.4	42545.2	26159.3	23180.8	69139.3			66781	26772.6	33350.3	215608	43637.4	88458.8	35389.4	76921.1	59716.8	44511.6	34942.2	31793.5			16.0271	14.7085	15.0254	17.718	15.4133	16.4327	15.111	16.2311	15.8658	15.4419	15.0927	14.9564			15.8875	15.4498
tr|Q68CK4|Q68CK4_HUMAN	.	Leucine-rich alpha-2-glycoprotein OS=Homo sapiens GN=HMFT1766 PE=2 SV=1	.		2087.04	3277.49	6675.27	1593.19	2936.65	1104.99	17157.9	5538.61	3663.75	1005.98	572.789	2278.77			2154.46	2826	13840.8	1489.68	3732.34	771.927	24025.2	4434.02	5142.46	1711.74	863.406	1047.89			11.0731	11.4645	13.7566	10.5408	11.8659	9.59232	14.5523	12.1144	12.3282	10.7412	9.75389	10.0333			11.3822	11.5872
tr|B2R888|B2R888_HUMAN	.	Monocyte differentiation antigen CD14 OS=Homo sapiens PE=2 SV=1	.		22613.6	68723.5	36185.7	34049	59122.9	38925.5	16199.5	56758.3	25227.6	21648.2	23249.5	62489.2			23344	59256.4	75029	31836.8	75142.5	27192.6	22683.1	45438.8	35409.6	36835.8	35045.7	28735.5			14.5108	15.8547	16.1952	14.9584	16.1973	14.7309	14.4693	15.4716	15.1119	15.1688	15.0969	14.8105			15.4079	15.0215
sp|P51884|LUM_HUMAN	.	Lumican OS=Homo sapiens GN=LUM PE=1 SV=2	.		455414	183300	131793	342637	197457	832218	126816	817776	123985	157989	204104	1.24831e+06			470124	158049	273265	320376	250959	581371	177573	654684	174026	268829	307660	574030			18.8427	17.27	18.0599	18.2894	17.9371	19.1491	17.4381	19.3204	17.4089	18.0363	18.231	19.1308			18.258	18.2609
sp|P19652|A1AG2_HUMAN	.	Alpha-1-acid glycoprotein 2 OS=Homo sapiens GN=ORM2 PE=1 SV=2	.		1.41677e+06	2.62033e+06	586683	1.39212e+06	375275	1.39364e+06	523883	2.32245e+06	1.05842e+06	799555	842597	4.62796e+06			1.46253e+06	2.25936e+06	1.21646e+06	1.30168e+06	476958	973572	733561	1.85928e+06	1.48561e+06	1.36049e+06	1.27011e+06	2.12815e+06			20.48	21.1075	20.2143	20.3119	18.8635	19.8929	19.4846	20.8263	20.5026	20.3757	20.2765	21.0212			20.145	20.4145
sp|P05160|F13B_HUMAN	.	Coagulation factor XIII B chain OS=Homo sapiens GN=F13B PE=1 SV=3	.		46924.5	35297	12604.4	37298.7	17238.1	43027.4	13760.7	31002.4	20672	17234.8	18485.4	56883.1			48440.2	30434.6	26134.5	34875.4	21908.8	30058.1	19268.3	24819.4	29015.3	29326.1	27864.3	26157.5			15.5639	14.8934	14.6737	15.0899	14.4192	14.8755	14.2339	14.5992	14.8245	14.8399	14.7661	14.6749			14.9193	14.6564
sp|P27169|PON1_HUMAN	.	Serum paraoxonase/arylesterase 1 OS=Homo sapiens GN=PON1 PE=1 SV=3	.		107170	98104	60636.3	156661	57582.3	322452	36683.8	198027	52929.2	64581.5	76321.1	206366			110632	84589.6	125726	146483	73184.4	225259	51366	158533	74291.7	109889	115044	94896.7			16.7554	16.3682	16.9399	17.1604	16.1592	17.7812	15.6485	17.2744	16.1809	16.7457	16.8118	16.5341			16.8607	16.5326
tr|E9PCV6|E9PCV6_HUMAN	.	Collagen alpha-3(VI) chain OS=Homo sapiens GN=COL6A3 PE=2 SV=1	.		102436	83312.1	70692.7	90578.4	63280.9	83498.8	88455.3	88409.4	44559.8	75191.7	178447	171923			105745	71835.4	146577	84693.4	80427	58330.6	123859	70777.6	62544.4	127943	268986	79058.2			16.6902	16.1324	17.1613	16.37	16.2954	15.832	16.9183	16.111	15.9326	16.9651	18.0372	16.2706			16.4135	16.7058
sp|Q96IY4|CBPB2_HUMAN	.	Carboxypeptidase B2 OS=Homo sapiens GN=CPB2 PE=1 SV=2	.		43198.6	62234	25344	79750.4	27704.7	77280.4	31478.5	212397	43755.3	33080.8	31902.4	131873			44593.9	53660.9	52549.5	74568.9	35211.4	53986.5	44077.4	170038	61415.1	56289	48088.7	60641.6			15.4446	15.7116	15.6814	16.1863	15.1038	15.7203	15.4278	17.3755	15.9063	15.7806	15.5534	15.888			15.6413	15.9886
tr|Q5VY30|Q5VY30_HUMAN	.	Plasma retinol-binding protein(1-182) OS=Homo sapiens GN=RBP4 PE=2 SV=1	.		118136	183844	63295.9	201031	128579	178065	79089.6	119866	152723	150348	387398	726009			121952	158518	131241	187970	163418	124393	110744	95960.4	214364	255827	583953	333853			16.896	17.2743	17.0019	17.5201	17.3182	16.9245	16.7569	16.5502	17.7097	17.9648	19.1555	18.3489			17.1558	17.7476
tr|Q5JVE7|Q5JVE7_HUMAN	.	Coagulation factor X OS=Homo sapiens GN=F10 PE=2 SV=1	.		183470	39563.7	24454.6	26326.9	24746.4	34544.8	42294.6	62382.8	53732.9	8411.34	17770.6	96055.5			189396	34113.6	50705.3	24616.4	31451.5	24132.3	59222.6	49941.6	75419.9	14312.4	26786.9	44170.9			17.531	15.0581	15.6298	14.5873	14.9408	14.5587	15.8539	15.608	16.2027	13.805	14.7092	15.4308			15.3843	15.2683
sp|P03951|FA11_HUMAN	.	Coagulation factor XI OS=Homo sapiens GN=F11 PE=1 SV=1	.		75260.8	47006.6	25947.1	96176.8	87495.3	37952.4	120485	20719.5	98640.3	85039.6	59762.9	149134			77691.8	40531.2	53799.8	89928.1	111202	26512.8	168708	16587.3	138452	144700	90085	68578.7			16.2455	15.3067	15.7153	16.4565	16.7628	14.6944	17.3642	14.0178	17.079	17.1427	16.459	16.0655			15.8635	16.3547
tr|B7Z8Q2|B7Z8Q2_HUMAN	.	cDNA FLJ55606, highly similar to Alpha-2-HS-glycoprotein OS=Homo sapiens PE=2 SV=1	.		1.18971e+06	1.07663e+06	485309	1.91798e+06	770382	1.78978e+06	580810	1.68496e+06	637780	462794	790859	2.47967e+06			1.22814e+06	928316	1.00626e+06	1.79337e+06	979119	1.25031e+06	813273	1.34893e+06	895193	787472	1.19212e+06	1.14027e+06			20.228	19.8243	19.9406	20.7742	19.9011	20.2538	19.6334	20.3634	19.7718	19.5869	20.1851	20.1209			20.1537	19.9436
tr|B2R6M6|B2R6M6_HUMAN	.	cDNA, FLJ93024, highly similar to Homo sapiens EGF-containing fibulin-like extracellular matrix protein 1 (EFEMP1), transcript variant 1, mRNA OS=Homo sapiens PE=2 SV=1	.		42944.2	65665.9	147773	47603.8	46084.4	166979	263107	51260.7	50040.4	32926.4	82896.2	89485.8			44331.3	56620.1	306400	44511	58571.1	116649	368413	41037.6	70237	56026.3	124955	41149.8			15.436	15.789	18.2251	15.4419	15.8379	16.8318	18.491	15.3247	16.0999	15.7738	16.9311	15.3286			16.2603	16.3248
sp|P13645|K1C10_HUMAN	.	Keratin, type I cytoskeletal 10 OS=Homo sapiens GN=KRT10 PE=1 SV=6	.		1.45567e+06	3.14023e+06	2.3163e+06	2.62355e+06	2.16294e+06	3.70961e+06	1.91932e+06	7.39852e+06	2.45088e+06	1.19258e+06	1.69344e+06	3.81825e+06			1.50269e+06	2.70764e+06	4.80272e+06	2.4531e+06	2.749e+06	2.59146e+06	2.6875e+06	5.923e+06	3.44008e+06	2.02924e+06	2.55264e+06	1.75581e+06			20.5191	21.3686	22.1954	21.2262	21.3905	21.3053	21.3578	22.4979	21.714	20.9525	21.2836	20.7437			21.3342	21.4249
sp|P36222|CH3L1_HUMAN	.	Chitinase-3-like protein 1 OS=Homo sapiens GN=CHI3L1 PE=1 SV=2	.		30886.6	112139	93957.3	20793.6	32360.7	107023	119882	123005	37953.8	140579	51222.3	46927.2			31884.3	96691.1	194815	19442.6	41129	74763.9	167863	98473.7	53272.2	239204	77211	21579.3			14.9606	16.5611	17.5717	14.2469	15.3279	16.1901	17.3569	16.5875	15.7011	17.8679	16.2365	14.3974			15.8097	16.3579
sp|P80108|PHLD_HUMAN	.	Phosphatidylinositol-glycan-specific phospholipase D OS=Homo sapiens GN=GPLD1 PE=1 SV=3	.		60787.4	37691.9	20606.5	140342	142485	74762.3	44102.9	35406.3	30300.1	7159.99	24015.6	42801			62750.9	32499.6	42726.4	131224	181092	52227.5	61754.6	28345.1	42529.4	12183.2	36200.4	19681.9			15.9373	14.9881	15.3828	17.0017	17.4664	15.6725	15.9143	14.7908	15.3762	13.5726	15.1437	14.2646			16.0748	14.8437
tr|Q1HP67|Q1HP67_HUMAN	.	Lipoprotein, Lp(A) OS=Homo sapiens GN=LPA PE=3 SV=1	.		135398	93164.3	16484.1	136533	55076.9	41159.5	54427.2	33639.6	42187.3	18884.7	20232.2	49906.8			139772	80330.4	34178.8	127662	70000.2	28753.3	76211.1	26930.7	59214.3	32133.5	30497.4	22949.5			17.0927	16.2937	15.0608	16.962	16.0951	14.8114	16.2177	14.717	15.8537	14.9718	14.8964	14.4862			16.0526	15.1905
tr|D3DNN4|D3DNN4_HUMAN	.	Butyrylcholinesterase, isoform CRA_b OS=Homo sapiens GN=BCHE PE=2 SV=1	.		100243	119581	68702.2	183549	190859	141770	180496	142063	116942	111398	111918	240393			103481	103108	142450	171624	242572	99037.6	252738	113731	164141	189551	168703	110544			16.659	16.6538	17.1201	17.3889	17.8881	16.5957	17.9473	16.7953	17.3246	17.5322	17.3641	16.7543			17.0509	17.2863
sp|P07360|CO8G_HUMAN	.	Complement component C8 gamma chain OS=Homo sapiens GN=C8G PE=1 SV=3	.		60433.3	92262.2	54500.5	82474.8	42628.6	102204	53418.6	114106	68118	34152.9	63710.8	152977			62385.3	79552.6	113004	77116.3	54179	71397.5	74798.9	91349.6	95610.8	58113.2	96035.9	70345.9			15.9289	16.2796	16.786	16.2347	15.7254	16.1236	16.1907	16.4791	16.5449	15.8266	16.5513	16.1022			16.1797	16.2825
tr|B1AP59|B1AP59_HUMAN	.	Carboxypeptidase N, polypeptide 1, 50kD OS=Homo sapiens GN=CPN1 PE=2 SV=1	.		36659.7	34577.3	9938.58	48081.8	11315.2	52844.7	33189.2	56746.7	27927.7	13868.2	12205.6	68103.1			37843.9	29814.1	20607.1	44957.9	14381.1	36916.3	46472.9	45429.5	39199.4	23597.7	18398.4	31317			15.2078	14.8637	14.3309	15.4563	13.8119	15.172	15.5041	15.4713	15.2585	14.5264	14.1673	14.9347			14.8071	14.977
tr|Q6FHW3|Q6FHW3_HUMAN	.	DF protein OS=Homo sapiens GN=DF PE=2 SV=1	.		144230	237720	118703	138798	96243.9	272678	166654	164630	248306	252027	55321.2	539417			148889	204972	246124	129781	122322	190488	233356	131797	348524	428839	83389.7	248050			17.1839	17.6451	17.909	16.9857	16.9003	17.5393	17.8322	17.008	18.4109	18.7101	16.3476	17.9203			17.3606	17.7048
sp|P0DJI8|SAA1_HUMAN	.	Serum amyloid A-1 protein OS=Homo sapiens GN=SAA1 PE=1 SV=1	.		2053.26	40104.1	23748.7	3844.91	14153.6	19743.7	71839.2	33558.5	8222.96	16751.4	9500.81	35565			2119.58	34579.6	49241.7	3595.1	17988.6	13792.6	100592	26865.8	11541.8	28503.6	14321.3	16354.5			11.0496	15.0776	15.5876	11.8118	14.1348	13.7516	16.6182	14.7135	13.4946	14.7989	13.8059	13.9974			13.5688	14.5714
tr|Q9NSD0|Q9NSD0_HUMAN	.	Protein S OS=Homo sapiens PE=2 SV=1	.		205585	129262	77989	185156	92629.2	138777	62938.3	123778	30826.5	37433.4	111662	131264			212226	111455	161706	173126	117727	96946.8	88128.7	99092.2	43268.2	63695.3	168316	60361.6			17.6952	16.7661	17.303	17.4015	16.8451	16.5649	16.4273	16.5965	15.401	15.9589	17.3608	15.8813			17.096	16.271
sp|P23142|FBLN1_HUMAN	.	Fibulin-1 OS=Homo sapiens GN=FBLN1 PE=1 SV=4	.		31027.9	53922.4	25906.9	49458.2	98530.7	93789.4	66687.1	15925.9	57898.2	11313.9	120950	48987.6			32030.1	46494.3	53716.5	46244.9	125228	65519.5	93377.8	12749.7	81266.3	19251.4	182317	22526.8			14.9671	15.5048	15.7131	15.497	16.9342	15.9996	16.5108	13.6382	16.3104	14.2327	17.4761	14.4594			15.7693	15.4379
tr|F8W1Q3|F8W1Q3_HUMAN	.	Biotinidase OS=Homo sapiens GN=BTD PE=2 SV=1	.		28973.7	21602.1	12897.3	34943.1	15129.5	47760.6	40710.7	36435.2	36528.4	16397	14023.6	62537.2			29909.6	18626.3	26741.8	32672.8	19228.9	33364.6	57004.7	29168.8	51271.5	27900.4	21138.8	28757.5			14.8683	14.1851	14.7068	14.9958	14.231	15.026	15.7988	14.8321	15.6459	14.768	14.3676	14.8117			14.6688	15.0373
sp|P35908|K22E_HUMAN	.	Keratin, type II cytoskeletal 2 epidermal OS=Homo sapiens GN=KRT2 PE=1 SV=2	.		517952	1.16373e+06	1.03688e+06	1.14275e+06	993757	1.26503e+06	948496	2.48691e+06	1.18531e+06	549642	675320	1.01889e+06			534682	1.00342e+06	2.14992e+06	1.0685e+06	1.26302e+06	883725	1.32812e+06	1.99093e+06	1.66371e+06	935250	1.01796e+06	468532			19.0283	19.9365	21.0359	20.0272	20.2684	19.7532	20.341	20.925	20.666	19.835	19.9572	18.8378			20.0083	20.0937
sp|Q15113|PCOC1_HUMAN	.	Procollagen C-endopeptidase enhancer 1 OS=Homo sapiens GN=PCOLCE PE=1 SV=2	.		98434.6	87801.6	24597.6	61685.9	35263.4	107770	660440	80392	35816.8	66457.6	39836.5	154197			101614	75706.4	51001.8	57678.1	44818.2	75286.3	924773	64359.1	50272.7	113082	60048.4	70907.3			16.6327	16.2081	15.6383	15.8157	15.4518	16.2001	19.8187	15.9739	15.6175	16.787	15.8738	16.1136			15.9911	16.6974
sp|P05164|PERM_HUMAN	.	Myeloperoxidase OS=Homo sapiens GN=MPO PE=1 SV=1	.		33619.2	76156	60821	63848.7	83398.7	52235.2	39013.7	33990.2	27334.2	26009.9	61196.1	35719.8			34705.1	65665.1	126109	59700.4	105996	36490.5	54628.5	27211.4	38366.4	44257.5	92245.3	16425.6			15.0829	16.0028	16.9443	15.8655	16.6936	15.1552	15.7374	14.7319	15.2276	15.4336	16.4932	14.0037			15.9574	15.2712
tr|F2RM37|F2RM37_HUMAN	.	Coagulation factor IX OS=Homo sapiens GN=F9 p22 PE=2 SV=1	.		156791	48519.2	49080.8	157193	29364	99742.3	130907	172993	42828.6	103717	61291.2	96083.1			161856	41835.4	101766	146980	37320.3	69678	183301	138492	60114.5	176481	92388.6	44183.5			17.3043	15.3524	16.6349	17.1653	15.1877	16.0884	17.4839	17.0794	15.8754	17.4291	16.4954	15.4312			16.2888	16.6324
sp|P09172|DOPO_HUMAN	.	Dopamine beta-hydroxylase OS=Homo sapiens GN=DBH PE=1 SV=3	.		1346.6	3564.79	12235.8	6730.31	19877	5277.57	8178.74	11101.5	23603.6	5075.01	3447.58	35871.8			1390.1	3073.72	25370.3	6293.03	25262.8	3686.8	11452.2	8887.5	33130.1	8635.43	5196.79	16495.5			10.441	11.5858	14.6309	12.6195	14.6247	11.8482	13.4833	13.1176	15.0159	13.0761	12.3434	14.0098			12.625	13.5077
sp|P02741|CRP_HUMAN	.	C-reactive protein OS=Homo sapiens GN=CRP PE=1 SV=1	.		86881.2	139383	19679	331228	64514.5	85427.7	39919.5	50525.5	83895.4	63187.2	137191	229654			89687.5	120182	40803.4	309708	81994.9	59678.2	55896.8	40449	117756	107517	206798	105606			16.4526	16.8749	15.3164	18.2405	16.3232	15.8649	15.7705	15.3038	16.8454	16.7142	17.6579	16.6883			16.5121	16.4967
tr|Q5TZP0|Q5TZP0_HUMAN	.	Matrix metalloproteinase 1 (Interstitial collagenase) OS=Homo sapiens PE=2 SV=1	.		79011.2	141953	54367.3	154602	39497.8	257912	23883.6	151863	112779	48360.6	69845.9	365959			81563.3	122399	112728	144557	50199.8	180172	33442.7	121577	158298	82288.5	105284	168285			16.3156	16.9012	16.7825	17.1413	15.6154	17.459	15.0294	16.8915	17.2723	16.3284	16.6839	17.3605			16.7025	16.5943
tr|C9JF17|C9JF17_HUMAN	.	Apolipoprotein D (Fragment) OS=Homo sapiens GN=APOD PE=2 SV=1	.		98151.1	104551	137202	242991	133249	330602	46463.5	114883	103768	111444	57437.4	191753			101321	90148.1	284480	227204	169353	230952	65060.1	91971.6	145650	189629	86579.6	88177			16.6286	16.46	18.118	17.7936	17.3697	17.8172	15.9895	16.4889	17.1521	17.5328	16.4017	16.4281			17.3645	16.6655
sp|P22352|GPX3_HUMAN	.	Glutathione peroxidase 3 OS=Homo sapiens GN=GPX3 PE=1 SV=2	.		96537.5	42695.7	25072.4	154840	92576.7	112240	70537.1	38609.1	94713.5	20425.6	12782.8	126705			99655.8	36814.1	51986.3	144780	117661	78408.7	98768.9	30909.1	132940	34755.4	19268.5	58265			16.6047	15.168	15.6658	17.1435	16.8443	16.2587	16.5918	14.9157	17.0204	15.0849	14.234	15.8303			16.2808	15.6129
sp|P27918|PROP_HUMAN	.	Properdin OS=Homo sapiens GN=CFP PE=1 SV=2	.		26512.6	10710.9	17230.9	11515	20164.6	6169.69	7139.08	5131.99	13778.3	11413.5	14743.9	21075.9			27369	9235.4	35727.3	10766.9	25628.3	4310.02	9996.42	4108.5	19339.3	19420.7	22224.5	9691.71			14.7403	13.173	15.1247	13.3943	14.6455	12.0735	13.2872	12.0044	14.2392	14.2453	14.4399	13.2425			13.8585	13.5764
sp|P36980|FHR2_HUMAN	.	Complement factor H-related protein 2 OS=Homo sapiens GN=CFHR2 PE=1 SV=1	.		121507	68723.5	109338	115352	96106.3	29736	48306.9	32204.8	21521.9	120892	23069.9	109131			125432	59256.5	226706	107857	122147	20773	67641.3	25782.1	30208.2	205704	34774.9	50183.6			16.9365	15.8547	17.7905	16.7188	16.8983	14.3424	16.0456	14.6541	14.8827	17.6502	15.0858	15.6149			16.4235	15.6555
tr|Q5JP69|Q5JP69_HUMAN	.	Complement component 2, isoform CRA_b OS=Homo sapiens GN=C2 PE=2 SV=1	.		60672.8	58205.9	39709.1	103541	82138.5	97189.6	33564	209167	27979.7	23757.6	73399.5	206502			62632.6	50187.7	82334.7	96814.3	104394	67894.8	46997.6	167452	39272.5	40425	110640	94959.2			15.9346	15.615	16.3292	16.5629	16.6717	16.051	15.5203	17.3534	15.2612	15.303	16.7555	16.535			16.1941	16.1214
sp|Q9NZP8|C1RL_HUMAN	.	Complement C1r subcomponent-like protein OS=Homo sapiens GN=C1RL PE=1 SV=2	.		5895.04	8579.44	5601.89	21102	2366.2	16314.9	14785.1	20157	61572.1	18065.1	2483.09	31945.1			6085.45	7397.58	11615.2	19731	3007.33	11397.2	20702.6	16137	86422.9	30738.9	3742.94	14689.9			12.5711	12.8528	13.5037	14.2682	11.5543	13.4764	14.3375	13.9781	16.3991	14.9078	11.87	13.8425			13.0378	14.2225
sp|P02743|SAMP_HUMAN	.	Serum amyloid P-component OS=Homo sapiens GN=APCS PE=1 SV=2	.		18189.3	85398.7	22749.9	88587.1	55214.3	37302.9	56460.3	19170.6	56065.1	20576.8	26341.3	79137.6			18776.8	73634.6	47170.7	82831.6	70174.8	26059	79057.9	15347.4	78693.4	35012.8	39706.1	36391.2			14.1967	16.1681	15.5256	16.3379	16.0987	14.6695	16.2706	13.9057	16.264	15.0956	15.2771	15.1513			15.4994	15.3274
sp|P35527|K1C9_HUMAN	.	Keratin, type I cytoskeletal 9 OS=Homo sapiens GN=KRT9 PE=1 SV=3	.		494487	3.54269e+06	5.21405e+06	3.67865e+06	3.40886e+06	3.60516e+06	2.95316e+06	6.82103e+06	3.83619e+06	1.91603e+06	1.19147e+06	2.92904e+06			510460	3.05466e+06	1.0811e+07	3.43965e+06	4.33251e+06	2.51849e+06	4.13514e+06	5.46069e+06	5.3845e+06	3.26025e+06	1.79599e+06	1.34691e+06			18.9614	21.5426	23.366	21.7138	22.0468	21.2641	21.9795	22.3807	22.3604	21.6365	20.7764	20.3612			21.4825	21.5824
tr|E7ER44|E7ER44_HUMAN	.	Kaliocin-1 OS=Homo sapiens GN=LTF PE=2 SV=1	.		3357.78	79229.1	2488.22	5092.28	17086.5	71880.4	62447.1	768.735	2403.33	4238.22	13743.1	60783.9			3466.24	68314.9	5159.19	4761.43	21716.2	50214.3	87440.8	615.423	3373.33	7211.59	20716	27951.3			11.7592	16.0599	12.3329	12.2172	14.4065	15.6158	16.416	9.26543	11.72	12.8161	14.3385	14.7706			13.7319	13.2211
sp|O00391|QSOX1_HUMAN	.	Sulfhydryl oxidase 1 OS=Homo sapiens GN=QSOX1 PE=1 SV=3	.		826.637	5268.39	3338.46	3338.46	28172.2	25552.9	445.687	923.044	17597.2	2324.31	319.561	30651.6			853.338	4542.64	6922.12	6922.12	35805.5	17850.8	624.069	738.958	24699.5	3954.95	481.697	14095			9.73697	12.1493	12.757	12.757	15.1279	14.1237	9.28556	9.52935	14.5922	11.9494	8.91198	13.7829			12.7753	11.3419
tr|B2R9F2|B2R9F2_HUMAN	.	cDNA, FLJ94361, highly similar to Homo sapiens serine (or cysteine) proteinase inhibitor, clade A(alpha-1 antiproteinase, antitrypsin), member 6 (SERPINA6), mRNA OS=Homo sapiens PE=2 SV=1	.		350973	120519	61649.2	643398	92252	259426	78976.2	290619	35388.6	33328.8	121289	464919			362310	103917	127826	601596	117248	181230	110586	232660	49671.6	56710.9	182827	213792			18.4669	16.6651	16.9638	19.1984	16.8392	17.4675	16.7548	17.8279	15.6001	15.7913	17.4801	17.7058			17.6001	16.86
sp|O75636|FCN3_HUMAN	.	Ficolin-3 OS=Homo sapiens GN=FCN3 PE=1 SV=2	.		57567.5	16379.1	55796.8	46903.2	76240.9	49106.7	46056.5	51530.7	13225.4	66612	62778.7	101816			59427	14122.8	115692	43855.8	96898.6	34305	64490.2	41253.8	18563.3	113344	94630.9	46819.7			15.8588	13.7857	16.8199	15.4205	16.5642	15.0661	15.9768	15.3322	14.1802	16.7904	16.53	15.5148			15.5859	15.7207
tr|B4DVE1|B4DVE1_HUMAN	.	cDNA FLJ53478, highly similar to Galectin-3-binding protein OS=Homo sapiens PE=2 SV=1	.		17574.4	16547.6	9572.56	22919	10797.2	31836.8	11042.8	15177.9	17167.9	9835.26	14283.2	19947			18142.1	14268.1	19848.2	21429.9	13722.7	22240.6	15462.6	12150.9	24097	16735.3	21530.2	9172.57			14.1471	13.8005	14.2767	14.3873	13.7443	14.4409	13.9165	13.5688	14.5566	14.0306	14.3941	13.1631			14.1328	13.9383
tr|Q2KHQ6|Q2KHQ6_HUMAN	.	APOL1 protein OS=Homo sapiens GN=APOL1 PE=2 SV=2	.		11330.1	9495.86	14033.2	20850.9	5601.27	35254.6	6767.48	18795.4	1712.55	4088.01	7981.75	29820.6			11696.1	8187.75	29097.1	19496.2	7118.95	24628.2	9476.1	15047	2403.75	6956	12031.5	13712.9			13.5137	12.9993	14.8286	14.2509	12.7974	14.588	13.2101	13.8772	11.2311	12.764	13.5545	13.7432			13.8297	13.0634
tr|A8K1K1|A8K1K1_HUMAN	.	cDNA FLJ76342, highly similar to Homo sapiens carnosine dipeptidase 1 (metallopeptidase M20 family)(CNDP1), mRNA OS=Homo sapiens PE=2 SV=1	.		7683.99	2149.83	16751.9	9372.15	720.545	5296.48	4138.59	4476.11	18401.6	3361.31	4137.57	17700.5			7932.19	1853.68	34734.2	8763.24	915.779	3700.02	5795.01	3583.43	25828.6	5719.47	6236.86	8139.52			12.9535	10.8562	15.0841	13.0972	9.83886	11.8533	12.5006	11.8071	14.6567	12.4817	12.6066	12.9907			12.2805	12.8406
sp|O95445|APOM_HUMAN	.	Apolipoprotein M OS=Homo sapiens GN=APOM PE=1 SV=2	.		27352.3	133349	80655	22064.4	82161.7	194016	22257.8	222527	85216.7	30843.3	46032.7	192843			28235.8	114979	167234	20630.9	104424	135536	31166.3	178147	119611	52481.7	69388.4	88678.3			14.7852	16.811	17.3515	14.3325	16.6721	17.0483	14.9277	17.4427	16.868	15.6795	16.0824	16.4363			16.1668	16.2394
tr|B2R5G8|B2R5G8_HUMAN	.	Serum amyloid A protein OS=Homo sapiens PE=2 SV=1	.		65224.2	31937.6	6924.17	31444.8	28941.9	729.544	3481.31	2147.27	2472.35	20664.7	27689.4	2900.53			67331.1	27538	14356.9	29401.8	36783.8	509.645	4874.67	1719.03	3470.21	35162.3	41738.2	1333.8			16.039	14.7491	13.8095	14.8436	15.1668	8.99335	12.2511	10.7474	11.7608	15.1017	15.3491	10.3813			13.9336	12.5986
tr|D6RA08|D6RA08_HUMAN	.	Complement C1q subcomponent subunit B (Fragment) OS=Homo sapiens GN=C1QB PE=2 SV=1	.		125915	62511.7	47972	153878	92586.3	280999	54704.3	194878	33411.8	72720.8	83980.3	262455			129983	53900.4	99467.3	143881	117673	196301	76599.1	156013	46896.9	123739	126590	120689			16.988	15.718	16.6019	17.1345	16.8444	17.5827	16.225	17.2513	15.5172	16.9169	16.9498	16.8809			16.8116	16.6235
sp|Q14520|HABP2_HUMAN	.	Hyaluronan-binding protein 2 OS=Homo sapiens GN=HABP2 PE=1 SV=1	.		25250.7	15208.7	15193.5	19307.3	21124.6	80323.5	10231	17276.9	16574.9	20317.9	27600.5	80907.7			26066.3	13113.6	31503	18052.9	26848.3	56112.4	14325.9	13831.3	23264.7	34572.1	41604.3	37205.2			14.6699	13.6788	14.9432	14.1399	14.7125	15.776	13.8063	13.7557	14.5059	15.0773	15.3444	15.1832			14.6534	14.6121
tr|J3KPS3|J3KPS3_HUMAN	.	Fructose-bisphosphate aldolase OS=Homo sapiens GN=ALDOA PE=3 SV=1	.		24720.6	33219.2	24431.3	32437.1	12643.2	115063	24653.4	29485.5	15880.9	15435.8	64362.7	124403			25519.1	28643.1	50656.9	30329.6	16068.9	80381	34520.7	23605.1	22290.5	26265	97018.6	57206.5			14.6393	14.8059	15.6285	14.8884	13.972	16.2946	15.0752	14.5268	14.4441	14.6809	16.566	15.8039			15.0381	15.1828
sp|Q04756|HGFA_HUMAN	.	Hepatocyte growth factor activator OS=Homo sapiens GN=HGFAC PE=1 SV=1	.		39094.7	21413.1	126461	49184.5	28606.4	80132.6	49408	63524.5	180799	170739	15536	53633			40357.5	18463.3	262211	45989	36357.4	55979.1	69183	50855.6	253770	290523	23418.5	24663			15.3005	14.1724	18.0004	15.489	15.15	15.7726	16.0781	15.6341	17.9532	18.1483	14.5154	14.5901			15.6475	16.1532
tr|B2R4M6|B2R4M6_HUMAN	.	cDNA, FLJ92148, highly similar to Homo sapiens S100 calcium binding protein A9 (calgranulin B) (S100A9), mRNA OS=Homo sapiens PE=4 SV=1	.		24158.9	129143	52852.8	80486.5	38702.6	87768.9	56402.4	124607	75746.4	62717.5	85553.4	127205			24939.2	111353	109587	75257.2	49189.2	61313.6	78976.9	99756.6	106318	106718	128961	58495			14.6061	16.7648	16.7417	16.1995	15.5861	15.9039	16.2691	16.6061	16.698	16.7034	16.9766	15.836			15.967	16.5149
sp|Q6UXB8|PI16_HUMAN	.	Peptidase inhibitor 16 OS=Homo sapiens GN=PI16 PE=1 SV=1	.		48984.2	7537.57	15529.4	63806.6	25501.4	19974.1	18753.5	41230.4	38804.6	7106.37	5324.39	40008.3			50566.5	6499.23	32199.4	59661	32411.1	13953.5	26259.4	33007.7	54466.4	12091.9	8025.84	18397.7			15.6259	12.6661	14.9747	15.8645	14.9842	13.7683	14.6805	15.0105	15.7331	13.5618	12.9704	14.1672			14.6473	14.3539
sp|P26038|MOES_HUMAN	.	Moesin OS=Homo sapiens GN=MSN PE=1 SV=3	.		213153	198223	76482.3	456238	111562	35982.6	383681	96011.4	22632.1	22735.2	28549.7	118904			220039	170917	158582	426596	141790	25136.7	537245	76863.5	31766.5	38685.4	43035	54677.7			17.7474	17.3829	17.2749	18.7025	17.1134	14.6175	19.0352	16.23	14.9552	15.2395	15.3932	15.7387			17.1398	16.0986
sp|P05109|S10A8_HUMAN	.	Protein S100-A8 OS=Homo sapiens GN=S100A8 PE=1 SV=1	.		18768.1	101805	145860	118207	139007	162429	60312.9	207167	105880	172800	59545	157404			19374.3	87780.8	302433	110527	176671	113470	84452.5	165851	148613	294029	89756.4	72381.7			14.2419	16.4216	18.2063	16.754	17.4307	16.7919	16.3659	17.3395	17.1812	18.1656	16.4537	16.1433			16.6411	16.9415
sp|P08294|SODE_HUMAN	.	Extracellular superoxide dismutase [Cu-Zn] OS=Homo sapiens GN=SOD3 PE=1 SV=2	.		46469.1	51316.1	33489.5	54031.6	41770.4	45564.6	38839	70311.3	33655.5	35694.1	33345.1	89456.9			47970.1	44247	69438.7	50521.2	53088.3	31830.6	54384	56288.9	47239	60735.7	50263.5	41136.5			15.5498	15.4333	16.0835	15.6246	15.6961	14.9581	15.7309	15.7806	15.5277	15.8903	15.6172	15.3281			15.5576	15.6458
sp|P00338|LDHA_HUMAN	.	L-lactate dehydrogenase A chain OS=Homo sapiens GN=LDHA PE=1 SV=2	.		31252.6	15067.7	31536.5	27047.8	30926.9	11500.7	11929	86207.2	14643.6	18960.6	23130.2	19400.8			32262.1	12992	65389.2	25290.5	39306.7	8034.2	16703.4	69014.5	20553.9	32262.6	34865.9	8921.38			14.9776	13.6653	15.9968	14.6263	15.2625	12.9719	14.0279	16.0746	14.3271	14.9776	15.0895	13.1231			14.5834	14.6033
sp|P02745|C1QA_HUMAN	.	Complement C1q subcomponent subunit A OS=Homo sapiens GN=C1QA PE=1 SV=2	.		9098.56	6484.25	31325.3	1987.45	4164.95	113751	2515.12	43255.4	4322.69	7521.71	4496.21	1560.37			9392.46	5591.01	64951.3	1858.32	5293.46	79464.4	3521.76	34628.8	6067.35	12798.7	6777.46	717.532			13.1973	12.4489	15.9871	10.8598	12.37	16.278	11.7821	15.0797	12.5669	13.6437	12.7265	9.4869			13.5235	12.5476
tr|B4DRT3|B4DRT3_HUMAN	.	Pyruvate kinase OS=Homo sapiens PE=2 SV=1	.		173573	157558	12468.7	163238	154254	136456	160814	135696	156886	187617	33455.2	129148			179180	135854	25853.1	152633	196050	95325.6	225178	108634	220206	319242	50429.5	59388.5			17.451	17.0517	14.658	17.2197	17.5809	16.5406	17.7807	16.7291	17.7485	18.2843	15.622	15.8579			16.7503	17.0037
sp|P08253|MMP2_HUMAN	.	72 kDa type IV collagenase OS=Homo sapiens GN=MMP2 PE=1 SV=2	.		15494.5	73482.6	56220.1	17097.6	57554.7	43282.8	92845.1	64287	24926.3	45255.6	14079.4	82842.2			15995	63360	116569	15986.8	73149.3	30236.5	130005	51466	34986.7	77005.2	21222.9	38094.8			13.9653	15.9513	16.8308	13.9646	16.1586	14.884	16.9882	15.6513	15.0945	16.2327	14.3733	15.2173			15.2924	15.5929
tr|R4N3C5|R4N3C5_HUMAN	.	Collagen type III alpha 1 OS=Homo sapiens GN=COL3A1 PE=4 SV=1	.		36158.9	85813.1	5427.45	41594.9	12978.8	80070	20315.2	40078.2	90562.7	15779.7	15647.7	44076.1			37326.8	73991.8	11253.5	38892.5	16495.4	55935.4	28446.1	32085.3	127114	26850	23586.9	20268.3			15.1879	16.1751	13.4581	15.2472	14.0098	15.7715	14.7959	14.9696	16.9558	14.7126	14.5257	14.3069			14.9749	15.0444
sp|P07998|RNAS1_HUMAN	.	Ribonuclease pancreatic OS=Homo sapiens GN=RNASE1 PE=1 SV=4	.		14526.1	5068.91	5069.95	11206.3	13312.8	12301.6	6678.87	13393	8898.43	14058.7	7896.68	18745.8			14995.3	4370.64	10512.3	10478.2	16920	8593.64	9352.02	10722	12489.9	23921.7	11903.2	8620.22			13.8722	12.0936	13.3598	13.3551	14.0464	13.0691	13.1911	13.3883	13.6085	14.546	13.5391	13.0735			13.2994	13.5577
tr|Q6FGX5|Q6FGX5_HUMAN	.	TIMP metallopeptidase inhibitor 1, isoform CRA_a OS=Homo sapiens GN=TIMP1 PE=2 SV=1	.		1927.69	13499.9	103695	10936.1	28926.3	15515	17897	15759.8	6442.61	5136.33	12773.1	39537.4			1989.95	11640.2	215006	10225.6	36764	10838.5	25060.1	12616.7	9042.89	8739.77	19253.8	18181.1			10.9585	13.5068	17.714	13.3199	15.166	13.4039	14.6131	13.6231	13.1426	13.0934	14.2329	14.1502			14.0115	13.8092
sp|P0C0L5|CO4B_HUMAN	.	Complement C4-B OS=Homo sapiens GN=C4B PE=1 SV=2	.		7641.87	92198.8	7133.29	71405.2	45069.6	37616.6	43620	48375.9	34112.2	7023.76	24257.2	10519.8			7888.71	79497.9	14790.5	66765.9	57281.3	26278.2	61078.4	38728.1	47880.1	11951.4	36564.7	4837.48			12.9456	16.2786	13.8524	16.0268	15.8058	14.6816	15.8984	15.2411	15.5471	13.5449	15.1582	12.24			14.9318	14.6049
tr|I3L145|I3L145_HUMAN	.	Sex hormone-binding globulin OS=Homo sapiens GN=SHBG PE=2 SV=1	.		38445.5	14953.5	12225.9	14005	14106.5	30828.4	12252.4	28153.4	7468.61	24976.1	7005.59	12347.8			39687.4	12893.5	25349.7	13095.1	17928.7	21536.1	17156.3	22538.7	10483	42498.4	10560	5678.1			15.2764	13.6544	14.6297	13.6767	14.13	14.3945	14.0665	14.4601	13.3558	15.3751	13.3663	12.4712			14.2936	13.8492
tr|Q53HE2|Q53HE2_HUMAN	.	Triosephosphate isomerase (Fragment) OS=Homo sapiens PE=2 SV=1	.		77382.8	79062.7	3978.09	34773	21726	170654	7643.18	30865.7	10381.7	2471.86	3710.31	105501			79882.3	68171.4	8248.36	32513.8	27612.7	119216	10702.3	24710	14571.8	4206.03	5592.82	48514.4			16.2856	16.0569	13.0099	14.9888	14.753	16.8632	13.3856	14.5928	13.8309	12.0382	12.4494	15.5661			15.3262	13.6438
tr|B4DVZ8|B4DVZ8_HUMAN	.	cDNA FLJ52432, highly similar to Leukotriene A-4 hydrolase (EC 3.3.2.6) OS=Homo sapiens PE=2 SV=1	.		39321.2	21009	9470.14	19757.8	18975.2	35322.5	23665.3	24245	93559.7	25951.6	17525.7	28070.3			40591.3	18114.9	19635.8	18474.1	24116.6	24675.6	33137.1	19409.7	131321	44158.3	26417.7	12908.1			15.3089	14.1449	14.2612	14.1732	14.5577	14.5908	15.0162	14.2445	17.0027	15.4304	14.6892	13.656			14.5061	15.0065
tr|E9KL23|E9KL23_HUMAN	.	Epididymis secretory sperm binding protein Li 44a OS=Homo sapiens PE=2 SV=1	.		7.27247e+06	2.5187e+06	2.49365e+06	7.78893e+06	1.63144e+06	9.76316e+06	1.97159e+06	1.38482e+07	2.41911e+06	1.75398e+06	3.39748e+06	1.38599e+07			7.50738e+06	2.17173e+06	5.17045e+06	7.28288e+06	2.07348e+06	6.82036e+06	2.7607e+06	1.10864e+07	3.39548e+06	2.98451e+06	5.12126e+06	6.37346e+06			22.8399	21.0504	22.3019	22.7961	20.9836	22.7014	21.3966	23.4023	21.6952	21.5091	22.2881	22.6036			22.1122	22.1491
sp|P02747|C1QC_HUMAN	.	Complement C1q subcomponent subunit C OS=Homo sapiens GN=C1QC PE=1 SV=3	.		146354	135892	108792	273028	110007	583258	62683.6	390518	73164.1	42349.3	97393.9	485715			151082	117172	225575	255290	139813	407453	87772	312635	102694	72060	146809	223355			17.205	16.8383	17.7832	17.9618	17.0931	18.6363	16.4215	18.2541	16.648	16.1369	17.1636	17.769			17.5863	17.0655
tr|Q53EM5|Q53EM5_HUMAN	.	Transketolase variant (Fragment) OS=Homo sapiens PE=2 SV=1	.		5176.13	66170.8	24181.3	43370.8	98340.1	23470	15318	4298.16	2878.5	41787.8	8380.32	65113			5343.32	57055.4	50138.6	40553	124986	16395.7	21448.9	3440.96	4040.28	71104.4	12632.3	29942			12.3835	15.8001	15.6136	15.3075	16.9314	14.001	14.3886	11.7486	11.9802	16.1177	13.6248	14.8699			15.0062	13.7883
sp|Q9UGM5|FETUB_HUMAN	.	Fetuin-B OS=Homo sapiens GN=FETUB PE=1 SV=2	.		46850	80257.4	31388.9	103431	163918	75424.4	46503.4	69155.2	51925.1	32769.3	150259	133679			48363.4	69201.4	65083.3	96710.8	208332	52690	65115.9	55363.3	72882.5	55758.9	226497	61471.8			15.5616	16.0785	15.99	16.5614	17.6685	15.6852	15.9907	15.7566	16.1533	15.7669	17.7891	15.9076			16.2575	16.2274
sp|P24592|IBP6_HUMAN	.	Insulin-like growth factor-binding protein 6 OS=Homo sapiens GN=IGFBP6 PE=1 SV=1	.		491.144	21301.3	935.423	9852.48	1903.4	509.448	1750.5	1403.15	2148.28	13857.8	539.363	7852.81			507.008	18366.9	1939.55	9212.36	2419.14	355.89	2451.11	1123.31	3015.34	23579.9	813.021	3611.09			8.98587	14.1648	10.9215	13.1694	11.2403	8.47529	11.2592	10.1335	11.5581	14.5253	9.66715	11.8182			11.1595	11.4936
sp|Q07954|LRP1_HUMAN	.	Prolow-density lipoprotein receptor-related protein 1 OS=Homo sapiens GN=LRP1 PE=1 SV=2	.		59232.9	41464.3	3388.66	70700.2	4583.98	6067.2	8278.78	64810.7	30022.5	3960.06	28369.2	88726.5			61146.1	35752.4	7026.2	66106.8	5826.02	4238.43	11592.3	51885.3	42139.8	6738.29	42763	40800.6			15.9	15.1258	12.7785	16.0125	12.5083	12.0493	13.5009	15.663	15.3629	12.7182	15.3841	15.3163			14.0624	14.6576
tr|B0YIW2|B0YIW2_HUMAN	.	Apolipoprotein C-III OS=Homo sapiens GN=APOC3 PE=2 SV=1	.		79667.1	67941	44604.6	85504.6	57053.9	132426	20644.3	99292.1	66452.6	26122.1	44476.1	140394			82240.5	58581.7	92485.3	79949.3	72512.9	92510.2	28907	79489.9	93273.2	44448.4	67042.1	64559.6			16.3276	15.8382	16.4969	16.2868	16.146	16.4973	14.8191	16.2785	16.5092	15.4398	16.0328	15.9783			16.2655	15.843
tr|Q59EA3|Q59EA3_HUMAN	.	Cadherin 5, type 2 preproprotein variant (Fragment) OS=Homo sapiens PE=2 SV=1	.		61569.1	57154.3	25975	54203.3	18184.2	82582.8	47354.8	74418.8	55884.4	62568.1	15124.9	55725			63557.8	49281	53857.8	50681.7	23111.3	57690.7	66308.1	59577.2	78439.7	106463	22798.9	25625			15.9558	15.5887	15.7169	15.6292	14.4963	15.8161	16.0169	15.8625	16.2593	16.7	14.4767	14.6453			15.5338	15.6601
tr|Q53H91|Q53H91_HUMAN	.	Phospholipid transfer protein isoform a variant (Fragment) OS=Homo sapiens PE=2 SV=1	.		8296.43	24135.5	16034.6	236349	22057.6	30078.1	162714	25757.3	11563	15424.7	140378	50176.9			8564.41	20810.7	33246.9	220994	28034.2	21011.9	227838	20620.4	16229.9	26246.1	211602	23073.7			13.0641	14.345	15.0209	17.7536	14.7749	14.3589	17.7976	14.3318	13.9864	14.6798	17.691	14.494			14.8863	15.4968
tr|A8K335|A8K335_HUMAN	.	cDNA FLJ76254, highly similar to Homo sapiens gamma-glutamyl hydrolase (GGH), mRNA OS=Homo sapiens PE=2 SV=1	.		11392.9	5112.37	5576.63	6983.82	27772.1	29299.6	4395.73	15521.9	8016.71	6494.33	21130.2	87015.9			11760.9	4408.11	11562.8	6530.08	35297	20468.2	6155.07	12426.3	11252.3	11050.5	31851.1	40014			13.5217	12.1059	13.4972	12.6729	15.1073	14.3211	12.5876	13.6011	13.4579	13.4318	14.9591	15.2882			13.5377	13.8876
tr|D2KRH7|D2KRH7_HUMAN	.	OSF-2 (Fragment) OS=Homo sapiens PE=2 SV=1	.		11263.9	4250.05	13315	12336.7	42800.2	16355	20802.8	18172.1	20668	11719.2	1655.44	4654.32			11627.7	3664.58	27607.9	11535.2	54397	11425.3	29128.9	14548	29009.8	19940.9	2495.36	2140.28			13.5053	11.8394	14.7528	13.4938	15.7312	13.4799	14.8302	13.8285	14.8243	14.2834	11.285	11.0636			13.8004	13.3525
tr|Q59G88|Q59G88_HUMAN	.	Coronin (Fragment) OS=Homo sapiens PE=3 SV=1	.		28657.5	11727.1	5702.53	8968.29	7753.21	15110.1	5393.14	9378.58	8784.03	17096.3	8850.38	32419.6			29583.2	10111.6	11823.9	8385.62	9853.97	10555.6	7551.69	7508.18	12329.3	29090.4	13340.8	14908.1			14.8525	13.3037	13.5294	13.0337	13.2665	13.3657	12.8826	12.8742	13.5898	14.8283	13.7036	13.8638			13.5586	13.6237
sp|Q6EMK4|VASN_HUMAN	.	Vasorin OS=Homo sapiens GN=VASN PE=1 SV=1	.		23027.7	51099.5	6360.34	22912.9	56827.8	4245.3	23981.5	9390.08	33788.5	19017.2	5466.87	22680.4			23771.6	44060.3	13187.8	21424.3	72225.6	2965.69	33579.8	7517.38	47425.8	32358.9	8240.61	10429.5			14.5369	15.4272	13.6869	14.387	16.1402	11.5341	15.0353	12.876	15.5334	14.9819	13.0085	13.3484			14.2854	14.1306
tr|Q9GZL9|Q9GZL9_HUMAN	.	Beta-globin (Fragment) OS=Homo sapiens GN=HBB PE=2 SV=1	.		1.15473e+06	5.249e+06	577185	7.09104e+06	1.10755e+06	2.46322e+06	1.02205e+06	6.07227e+06	1.45024e+06	1.03648e+06	1.30808e+06	8.73017e+06			1.19203e+06	4.52592e+06	1.19676e+06	6.63033e+06	1.40764e+06	1.72075e+06	1.43112e+06	4.86126e+06	2.03556e+06	1.76363e+06	1.97176e+06	4.01455e+06			20.185	22.1098	20.1907	22.6606	20.4248	20.7146	20.4487	22.2129	20.957	20.7501	20.9111	21.9368			21.0476	21.2028
tr|Q59E93|Q59E93_HUMAN	.	Membrane alanine aminopeptidase variant (Fragment) OS=Homo sapiens PE=2 SV=1	.		50516.2	18961.6	55265.5	41521.8	31936.7	9303.05	45906.9	24778	30642	28519.1	29038.5	16534.8			52147.9	16349.5	114590	38824.1	40590.1	6498.93	64280.6	19836.4	43009.3	48527	43771.9	7603.46			15.6703	13.997	16.8061	15.2447	15.3088	12.666	15.9721	14.2759	15.3924	15.5665	15.4177	12.8924			14.9488	14.9195
sp|P01034|CYTC_HUMAN	.	Cystatin-C OS=Homo sapiens GN=CST3 PE=1 SV=1	.		5493.79	3524.59	3745.47	3406.18	17216.9	8470.75	3141.15	3122.33	4957.25	2679.45	5409.51	17652.4			5671.24	3039.06	7766.04	3184.88	21881.9	5917.5	4398.37	2499.63	6958.03	4559.25	8154.14	8117.4			12.4694	11.5694	12.923	11.637	14.4174	12.5308	12.1028	11.2875	12.7645	12.1546	12.9933	12.9868			12.5912	12.3816
tr|Q8TCF0|Q8TCF0_HUMAN	.	LBP protein OS=Homo sapiens GN=LBP PE=2 SV=1	.		21227.9	18889.5	21165.3	14376.8	14225.6	19527.5	9900.5	27603.6	27360.4	9983.9	15709.9	207162			21913.6	16287.3	43885.1	13442.7	18080.1	13641.5	13863.1	22098.5	38403.2	16988.2	23680.7	95262.7			14.4195	13.9915	15.4214	13.7145	14.1421	13.7357	13.759	14.4317	15.2289	14.0522	14.5314	16.5396			14.2375	14.7571
sp|P13611-2|CSPG2_HUMAN	.	Isoform V1 of Versican core protein OS=Homo sapiens GN=VCAN	.		103101	38296.9	18419.3	57041.1	36227	56169.6	24168.6	58628.3	27359.7	21436.8	17999.1	83492.9			106431	33021.3	38191.4	53335.1	46042.8	39239	33841.8	46935.8	38402.2	36476	27131.4	38394			16.6996	15.0111	15.221	15.7028	15.4907	15.26	15.0465	15.5184	15.2289	15.1547	14.7277	15.2286			15.5642	15.1508
sp|Q9UNN8|EPCR_HUMAN	.	Endothelial protein C receptor OS=Homo sapiens GN=PROCR PE=1 SV=1	.		21872.6	1098.33	1249.18	24103.8	3543.24	2233.7	4845.46	5395.07	3064.78	3783.68	4369.43	4223.56			22579.1	947.028	2590.1	22537.8	4503.3	1560.42	6784.8	4319.11	4301.75	6438.16	6586.36	1942.19			14.4627	9.88726	11.3388	14.4601	12.1368	10.6077	12.7281	12.0765	12.0707	12.6524	12.6853	10.9235			12.1489	12.1894
tr|Q0VAS5|Q0VAS5_HUMAN	.	Histone H4 OS=Homo sapiens GN=HIST1H4H PE=3 SV=1	.		34423.5	38876.6	28686.9	25362.9	15385.3	179913	14658.9	87561.8	37351	25045.3	26877.3	111652			35535.4	33521.1	59480.8	23715.1	19553.9	125684	20526	70099	52426.1	42616.1	40514.1	51342.9			15.117	15.0328	15.8601	14.5335	14.2552	16.9394	14.3252	16.0971	15.678	15.3791	15.3061	15.6479			15.2897	15.4056
tr|Q8WW79|Q8WW79_HUMAN	.	L-selectin OS=Homo sapiens GN=SELL PE=2 SV=1	.		25373.1	12340.5	11022.8	128758	17819	34074.9	19612	23625	103322	83957.5	32233.2	33419.9			26192.7	10640.5	22855.1	120392	22647.1	23804	27461.5	18913.4	145024	142859	48587.4	15368			14.6769	13.3773	14.4802	16.8774	14.467	14.5389	14.7451	14.2071	17.1459	17.1242	15.5683	13.9076			14.7363	15.4497
sp|P07737|PROF1_HUMAN	.	Profilin-1 OS=Homo sapiens GN=PFN1 PE=1 SV=2	.		11844.2	6403.62	5546.01	5723.52	3373.14	7305.91	1457.46	1198.51	396.756	1151.08	2024.5	8691.51			12226.7	5521.48	11499.3	5351.66	4287.11	5103.77	2040.8	959.489	556.89	1958.64	3051.68	3996.77			13.5778	12.4308	13.4893	12.3858	12.0658	12.3173	10.9949	9.90612	9.12125	10.9356	11.5754	11.9646			12.7111	10.7497
tr|H9KV75|H9KV75_HUMAN	.	Alpha-actinin-1 OS=Homo sapiens GN=ACTN1 PE=2 SV=1	.		62897.9	65527.6	20984.2	66859.6	25894.5	96062.3	20351.6	99822	35278.8	105433	43379.1	82787.6			64929.6	56500.8	43509.6	62515.7	32910.7	67107.3	28497.1	79914.1	49517.5	179401	65388.4	38069.7			15.9866	15.786	15.409	15.9319	15.0063	16.0342	14.7985	16.2862	15.5957	17.4528	15.9967	15.2164			15.6923	15.891
sp|P00915|CAH1_HUMAN	.	Carbonic anhydrase 1 OS=Homo sapiens GN=CA1 PE=1 SV=2	.		10597.2	75811.5	21616.4	60841.3	19392.3	32898.2	19939	43739.8	48558.4	23922.5	25825.2	135268			10939.5	65368	44820.4	56888.4	24646.7	22982.1	27919.4	35016.6	68156.9	40705.6	38928.2	62202.5			13.4173	15.9963	15.4519	15.7958	14.5891	14.4882	14.769	15.0958	16.0566	15.3129	15.2485	15.9247			14.9564	15.4012
tr|B2R672|B2R672_HUMAN	.	Extracellular link domain containing 1 OS=Homo sapiens GN=XLKD1 PE=2 SV=1	.		11943.7	22263	7615.31	32020.7	16724.7	26838.3	14993.5	18455.8	16183.3	13536.2	14506.6	36220.6			12329.5	19196.2	15789.9	29940.3	21256.3	18748.7	20994.5	14775.1	22715	23032.6	21866.8	16656			13.5898	14.2285	13.9467	14.8698	14.3756	14.1945	14.3577	13.8509	14.4714	14.4914	14.4165	14.0238			14.2008	14.2686
tr|D3YTG3|D3YTG3_HUMAN	.	Target of Nesh-SH3 OS=Homo sapiens GN=ABI3BP PE=2 SV=1	.		195673	486647	62798.8	10356.5	65787.6	369214	439262	382820	59016	10065.1	11908.6	62685.2			201993	419608	130210	9683.67	83612.9	257926	615071	306472	82835.2	17126.5	17950.8	28825.6			17.6239	18.6787	16.9905	13.2413	16.3514	17.9766	19.2304	18.2254	16.338	14.0639	14.1318	14.8151			16.8104	16.1341
tr|B4DQ98|B4DQ98_HUMAN	.	cDNA FLJ55135, highly similar to Di-N-acetylchitobiase (EC 3.2.1.-) OS=Homo sapiens PE=2 SV=1	.		10490.9	26490.4	18993	4970.55	71665.3	36655.1	20586.1	27127.5	9833.88	39320.4	37857.8	65223.3			10829.8	22841.2	39380.9	4647.61	91083.2	25606.6	28825.5	21717.3	13802.9	66906.1	57065.8	29992.8			13.4027	14.4793	15.2652	12.1823	16.4749	14.6442	14.8151	14.4066	13.7527	16.0299	15.8003	14.8723			14.4081	14.9461
tr|E7EPZ9|E7EPZ9_HUMAN	.	Tenascin-X OS=Homo sapiens GN=TNXB PE=2 SV=1	.		9679.47	34776.3	21739.2	40228.1	11575.6	23859.5	8699.5	51625.3	7099.7	12355.4	11799.6	26240.5			9992.13	29985.6	45075	37614.4	14712	16667.8	12181.4	41329.5	9965.19	21023.5	17786.4	12066.6			13.2866	14.872	15.46	15.199	13.8447	14.0248	13.5724	15.3349	13.2827	14.3597	14.1185	13.5587			14.4478	14.0378
tr|A8K523|A8K523_HUMAN	.	cDNA FLJ78447, highly similar to Homo sapiens follistatin-like 1 (FSTL1), mRNA OS=Homo sapiens PE=2 SV=1	.		5586.34	3716.12	328.855	2322.18	411.052	1611.17	735.628	3682.15	838.356	1992.19	1315.51	2115.48			5766.79	3204.2	681.863	2171.31	522.428	1125.53	1030.06	2947.81	1176.72	3389.84	1982.96	972.796			12.4936	11.6457	9.41334	11.0843	9.02909	10.1364	10.0085	11.5254	10.2006	11.727	10.9534	9.92599			10.6337	10.7235
sp|P04180|LCAT_HUMAN	.	Phosphatidylcholine-sterol acyltransferase OS=Homo sapiens GN=LCAT PE=1 SV=1	.		11186.5	15680.7	12220.1	18838.2	26406.8	12769.6	12879	18270.6	20695	13562.8	16381.5	15904.3			11547.9	13520.6	25337.7	17614.2	33561.8	8920.57	18033.7	14626.8	29047.6	23077.9	24693.1	7313.53			13.4953	13.7229	14.629	14.1045	15.0345	13.1229	14.1384	13.8363	14.8261	14.4942	14.5918	12.8364			14.0182	14.1205
sp|P49908|SEPP1_HUMAN	.	Selenoprotein P OS=Homo sapiens GN=SEPP1 PE=1 SV=3	.		79079.1	7494.95	17676.9	18194.5	51878.2	26401.9	39990.3	26355.4	51778.7	28995.6	50952.9	36661.5			81633.5	6462.48	36652.1	17012.4	65934.8	18443.9	55996	21099.2	72676.9	49337.8	76805	16858.7			16.3169	12.6579	15.1616	14.0543	16.0088	14.1709	15.773	14.3649	16.1492	15.5904	16.2289	14.0412			14.7284	15.3579
sp|O14498|ISLR_HUMAN	.	Immunoglobulin superfamily containing leucine-rich repeat protein OS=Homo sapiens GN=ISLR PE=1 SV=1	.		10113	3962.22	3301.18	8355.95	3947.78	14228.3	3412.7	7584.93	2181.04	2917.55	974.564	11575			10439.6	3416.4	6844.82	7813.06	5017.45	9939.59	4778.6	6072.24	3061.33	4964.39	1469.03	5322.72			13.3498	11.7383	12.7408	12.9317	12.2927	13.279	12.2224	12.568	11.5799	12.2774	10.5206	12.3779			12.722	11.9244
tr|Q5SQS3|Q5SQS3_HUMAN	.	Mannan-binding lectin OS=Homo sapiens GN=MBL2 PE=2 SV=1	.		16770.7	43093.4	39157.9	68962.1	23799.2	18990.4	53470.2	8028.2	55558	20067.4	25175.9	19563.2			17312.4	37157	81191.8	64481.6	30247.7	13266.3	74871	6427.1	77981.5	34146	37949.5	8996.08			14.0795	15.1813	16.309	15.9766	14.8845	13.6955	16.1921	12.65	16.2508	15.0594	15.2118	13.1351			15.0211	14.7499
sp|P02452|CO1A1_HUMAN	.	Collagen alpha-1(I) chain OS=Homo sapiens GN=COL1A1 PE=1 SV=5	.		59907.7	14285	6153.17	13032.7	11307.8	13293.3	5965.28	20537.8	10413.6	13024.4	8038.82	23548.5			61842.8	12317.2	12758.3	12185.9	14371.7	9286.44	8352.82	16441.9	14616.6	22161.8	12117.5	10828.7			15.9163	13.5884	13.6391	13.5729	13.8109	13.1809	13.028	14.0051	13.8353	14.4358	13.5648	13.4026			13.9514	13.7119
tr|H0YD13|H0YD13_HUMAN	.	CD44 antigen (Fragment) OS=Homo sapiens GN=CD44 PE=2 SV=1	.		65320	55991.3	17642	60981.1	42827.4	74280.4	30719.4	92371.8	33427.8	51109.7	26793.1	113086			67430	48278.2	36579.8	57019.1	54431.7	51890.8	43014.5	73949.8	46919.5	86966.4	40387.2	52002.1			16.0411	15.5591	15.1588	15.7992	15.7322	15.6632	15.3925	16.1743	15.5179	16.4082	15.3016	15.6663			15.6589	15.7435
tr|G3V1A4|G3V1A4_HUMAN	.	Cofilin 1 (Non-muscle), isoform CRA_a OS=Homo sapiens GN=CFL1 PE=2 SV=1	.		4309.91	1347.88	5352.77	47882.7	1761.56	9890.56	12376.1	8731.41	3336.57	3656.4	11727.5	11289.8			4449.13	1162.2	11098.7	44771.8	2238.86	6909.36	17329.5	6990.07	4683.23	6221.59	17677.7	5191.59			12.1193	10.1826	13.4381	15.4503	11.1285	12.7543	14.0809	12.7711	12.1933	12.6031	14.1096	12.342			12.5122	13.0167
sp|P41222|PTGDS_HUMAN	.	Prostaglandin-H2 D-isomerase OS=Homo sapiens GN=PTGDS PE=1 SV=1	.		14928.2	19733.9	8968.66	10909.2	13943.9	24373.8	274886	18374.4	16143	297342	52650.7	24498.3			15410.4	17015.4	18596	10200.5	17722.1	17027.1	384906	14709.9	22658.3	505945	79364.2	11265.5			13.9116	14.0546	14.1827	13.3163	14.1133	14.0555	18.5541	13.8445	14.4678	18.9486	16.2762	13.4596			13.939	15.9251
sp|P05154|IPSP_HUMAN	.	Plasma serine protease inhibitor OS=Homo sapiens GN=SERPINA5 PE=1 SV=3	.		5169.47	27019.6	7192.58	23815.4	25991.2	11754.6	14143.7	13198.3	16548.2	14664.2	19212.9	16450.9			5336.45	23297.5	14913.4	22268.1	33033.6	8211.51	19804.6	10566.1	23227.1	24952	28961.1	7564.9			12.3817	14.5079	13.8643	14.4427	15.0116	13.0034	14.2735	13.3672	14.5035	14.6069	14.8218	12.8851			13.8686	14.0763
sp|Q03591|FHR1_HUMAN	.	Complement factor H-related protein 1 OS=Homo sapiens GN=CFHR1 PE=1 SV=2	.		5989.67	13310.2	6249.42	12415	6833	6087.97	9327.85	3810.92	7614.54	7763.27	8818.44	119965			6183.14	11476.7	12957.8	11608.4	8684.42	4252.94	13061.2	3050.89	10687.8	13209.7	13292.7	55165.8			12.5941	13.4864	13.6615	13.5029	13.0842	12.0542	13.673	11.575	13.3837	13.6893	13.6983	15.7515			13.0639	13.6285
tr|Q6MZM7|Q6MZM7_HUMAN	.	Putative uncharacterized protein DKFZp686O12165 (Fragment) OS=Homo sapiens GN=DKFZp686O12165 PE=1 SV=1	.		12294.1	18649.8	13212	10744.8	3339.56	31334.7	14338.4	18152.7	9001.98	11167.7	1470.31	32325.6			12691.2	16080.7	27394.5	10046.7	4244.43	21889.8	20077.2	14532.4	12635.2	19002.5	2216.3	14864.9			13.6315	13.973	14.7416	13.2944	12.0514	14.418	14.2933	13.827	13.6252	14.2139	11.1139	13.8596			13.685	13.4888
tr|Q6N094|Q6N094_HUMAN	.	Putative uncharacterized protein DKFZp686O01196 OS=Homo sapiens GN=DKFZp686O01196 PE=1 SV=1	.		7.80585e+06	7.3159e+06	3.04621e+06	7.40471e+06	2.76282e+06	1.77713e+07	3.31302e+06	2.0471e+07	4.24079e+06	2.96365e+06	1.94068e+06	2.72827e+07			8.05799e+06	6.30809e+06	6.31615e+06	6.92362e+06	3.51142e+06	1.24147e+07	4.63902e+06	1.63884e+07	5.95241e+06	5.04283e+06	2.92533e+06	1.25459e+07			22.942	22.5888	22.5906	22.7231	21.7436	23.5655	22.1454	23.9662	22.505	22.2658	21.4802	23.5807			22.6923	22.6572
tr|H7C5R1|H7C5R1_HUMAN	.	Ceruloplasmin (Fragment) OS=Homo sapiens GN=CP PE=2 SV=1	.		13729.8	4449.48	17995.3	24911.6	22487.8	14326.2	24539.9	33028.3	32258	17012.7	5939.51	52955			14173.3	3836.54	37312.2	23293.1	28581	10008	34361.7	26441.3	45277.6	28948.2	8953.04	24351.2			13.7909	11.9056	15.1874	14.5076	14.8028	13.2889	15.0685	14.6905	15.4665	14.8212	13.1282	14.5717			13.9138	14.6244
tr|F5H6I0|F5H6I0_HUMAN	.	Beta-2-microglobulin form pI 5.3 OS=Homo sapiens GN=B2M PE=2 SV=1	.		60707.9	39407	24941.8	33608.9	27466.1	34943.5	19650.2	20535.8	6950.37	29839.3	17310.1	101885			62668.8	33978.5	51715.6	31425.4	34908.2	24410.9	27514.9	16440.2	9755.58	50773.3	26092.8	46851.4			15.9355	15.0523	15.6583	14.9396	15.0913	14.5752	14.7479	14.0049	13.252	15.6318	14.6714	15.5158			15.2087	14.6373
tr|E7ES19|E7ES19_HUMAN	.	Thrombospondin-4 OS=Homo sapiens GN=THBS4 PE=2 SV=1	.		2641.56	14225.8	8523.02	21968	20492.4	25711	9233.23	13210.3	13113.1	267176	7031.53	60752			2726.89	12266.1	17672	20540.8	26044.8	17961.2	12928.7	10575.7	18405.6	454616	10599.1	27936.6			11.413	13.5824	14.1092	14.3262	14.6687	14.1326	13.6583	13.3685	14.1679	18.7943	13.3717	14.7699			13.7054	14.6884
tr|Q53FL7|Q53FL7_HUMAN	.	Vascular cell adhesion molecule 1 isoform a variant (Fragment) OS=Homo sapiens PE=2 SV=1	.		1496.83	3919.35	1735.52	1207.43	4267.42	6156.88	2265.48	5795.34	11601.9	1736.55	7230.41	8392.46			1545.18	3379.44	3598.51	1128.98	5423.69	4301.07	3172.21	4639.55	16284.5	2954.85	10898.9	3859.25			10.5936	11.7226	11.8132	10.1408	12.4051	12.0705	11.6313	12.1798	13.9912	11.5289	13.4119	11.9141			11.4576	12.4429
tr|E7EX29|E7EX29_HUMAN	.	14-3-3 protein zeta/delta (Fragment) OS=Homo sapiens GN=YWHAZ PE=2 SV=1	.		122443	114270	57544.7	93328.4	74220.5	104043	80335.4	82736.3	79263.6	42092.2	71762.3	150366			126398	98528.9	119316	87264.8	94330.8	72682.3	112489	66235.9	111255	71622.5	108173	69145.5			16.9476	16.5883	16.8644	16.4131	16.5254	16.1493	16.7794	16.0153	16.7635	16.1281	16.723	16.0773			16.5814	16.4145
sp|P04406|G3P_HUMAN	.	Glyceraldehyde-3-phosphate dehydrogenase OS=Homo sapiens GN=GAPDH PE=1 SV=3	.		7879.19	11999.6	8704.72	5637.67	7862.74	16543.7	19865	30321.9	6309.95	2736.29	7412.78	106669			8133.7	10346.6	18048.8	5271.39	9993.18	11557.1	27815.8	24274.7	8856.69	4655.97	11173.8	49051.2			12.9897	13.3369	14.1396	12.364	13.2867	13.4965	14.7636	14.5672	13.1126	12.1849	13.4478	15.582			13.2689	13.943
tr|K7ER74|K7ER74_HUMAN	.	Apolipoprotein C-II OS=Homo sapiens GN=APOC2 PE=4 SV=1	.		3762.76	3406.27	11613.7	30837.5	22162.6	20885	19742.2	16179.8	504.745	414.784	43492.1	65393.7			3884.3	2937.04	24080.5	28834	28167.7	14589.9	27643.8	12953	708.463	705.78	65558.8	30071.1			11.9234	11.5201	14.5556	14.8155	14.7818	13.8327	14.7547	13.661	9.46855	9.46307	16.0005	14.8761			13.5715	13.0373
tr|Q8N4S1|Q8N4S1_HUMAN	.	Proliferation-inducing protein 33 OS=Homo sapiens GN=SPARCL1 PE=2 SV=1	.		177871	206961	21732.3	167699	125526	15091.7	158093	131761	20030.9	118842	108007	33088.1			183616	178451	45060.8	156803	159538	10542.7	221368	105483	28115.5	202216	162806	15215.4			17.4863	17.4452	15.4596	17.2586	17.2835	13.364	17.7561	16.6867	14.7791	17.6255	17.3128	13.8932			16.3829	16.3422
tr|B4DVJ0|B4DVJ0_HUMAN	.	Glucose-6-phosphate isomerase OS=Homo sapiens PE=2 SV=1	.		4039.88	8530.24	5454.95	11945.3	1809.41	19130.8	9066.81	12644.4	2242.94	6845	11017.2	10185.1			4170.37	7355.15	11310.5	11169.2	2299.68	13364.4	12695.7	10122.7	3148.21	11647.2	16607	4683.6			12.026	12.8445	13.4654	13.4472	11.1672	13.7061	13.6321	13.3053	11.6203	13.5077	14.0195	12.1934			12.7761	13.0464
sp|P48740|MASP1_HUMAN	.	Mannan-binding lectin serine protease 1 OS=Homo sapiens GN=MASP1 PE=1 SV=3	.		28581.9	42164.9	12915.2	4285.62	26773.5	34542.3	95145.3	9495.14	6500.04	14388.9	66475.8	50606.3			29505.1	36356.4	26779	4007.18	34027.8	24130.6	133226	7601.49	9123.5	24483.6	100204	23271.1			14.8487	15.1499	14.7088	11.9684	15.0544	14.5586	17.0235	12.8921	13.1554	14.5795	16.6126	14.5063			14.3815	14.7949
tr|H9KV70|H9KV70_HUMAN	.	Neutrophil gelatinase-associated lipocalin OS=Homo sapiens GN=LCN2 PE=2 SV=1	.		29587.6	6161.77	10947.9	11846.7	10551.9	37901.5	3238.58	63620.8	6675.2	38210.9	92522.7	168722			30543.4	5312.95	22699.8	11077	13411	26477.3	4534.79	50932.7	9369.35	65018.1	139466	77586.2			14.8986	12.3753	14.4704	13.4353	13.7111	14.6925	12.1468	15.6363	13.1937	15.9886	17.0896	16.2435			13.9305	15.0497
tr|Q4LE33|Q4LE33_HUMAN	.	TNC variant protein (Fragment) OS=Homo sapiens GN=TNC variant protein PE=2 SV=1	.		5744.48	14602.5	1626.43	5108.56	1951.62	2498.52	5164.97	12458.6	1101.18	2203.39	3089.8	26890.9			5930.04	12590.9	3372.32	4776.65	2480.41	1745.42	7232.19	9973.9	1545.63	3749.2	4657.47	12365.7			12.5338	13.6201	11.7195	12.2218	11.2764	10.7694	12.8202	13.2839	10.594	11.8724	12.1853	13.5941			12.0235	12.3916
tr|B4E351|B4E351_HUMAN	.	Insulin-like growth factor-binding protein 4 OS=Homo sapiens GN=IGFBP4 PE=2 SV=1	.		17059.2	18879.7	4283.49	17606.5	26344	14846.9	24798.8	63239.5	14645.1	28602.8	23853.9	12362.2			17610.3	16278.9	8881.59	16462.6	33482	10371.7	34724.2	50627.4	20556	48669.5	35956.7	5684.74			14.1041	13.9907	13.1166	14.0069	15.0311	13.3404	15.0837	15.6276	14.3273	15.5707	15.134	12.4729			13.9316	14.7027
sp|P33908|MA1A1_HUMAN	.	Mannosyl-oligosaccharide 1,2-alpha-mannosidase IA OS=Homo sapiens GN=MAN1A1 PE=1 SV=3	.		2907.49	2048.09	379.489	20071.9	8738.76	9140.67	6893.01	1573.43	2314.35	14183.4	21431.6	2132.88			3001.41	1765.96	786.85	18767.8	11106.6	6385.5	9651.86	1259.64	3248.44	24134	32305.5	980.801			11.5514	10.7862	9.61994	14.196	13.4391	12.6406	13.2366	10.2988	11.6655	14.5588	14.9795	9.93782			12.0389	12.4462
tr|K7ERI9|K7ERI9_HUMAN	.	Truncated apolipoprotein C-I (Fragment) OS=Homo sapiens GN=APOC1 PE=4 SV=1	.		707826	945952	381803	729423	13263.9	65082.5	559277	57204.7	561597	4719.14	486857	1.32829e+06			730690	815642	791648	682032	16857.8	45465.4	783122	45796.2	788262	8029.91	733874	610812			19.4789	19.6376	19.5945	19.3795	14.0411	15.4725	19.5789	15.4829	19.5883	12.9712	19.4852	19.2204			17.934	17.7211
tr|B2R4C5|B2R4C5_HUMAN	.	Lysozyme OS=Homo sapiens GN=LYZ PE=2 SV=1	.		40732.2	24711.1	12441.1	25478.6	15703.4	51059.3	37697.5	53850.6	18353.8	19829.7	6565.56	78335.5			42047.9	21307	25796	23823.2	19958.3	35669.1	52785.5	43111	25761.5	33741.4	9896.75	36022.4			15.3597	14.379	14.6549	14.5401	14.2847	15.1224	15.6879	15.3958	14.6529	15.0422	13.2727	15.1366			14.7235	14.8647
tr|B0YJC6|B0YJC6_HUMAN	.	Vitamin K-dependent protein Z variant 1 OS=Homo sapiens GN=PROZ PE=2 SV=1	.		1489.45	6908.79	1819.51	661.011	667.805	9084.59	859.878	3710.11	10501.7	8705.75	3255.05	2987.33			1537.56	5957.07	3772.66	618.065	848.749	6346.32	1204.03	2970.19	14740.3	14813.4	4906.57	1373.71			10.5864	12.5404	11.8814	9.27161	9.72919	12.6317	10.2337	11.5363	13.8475	13.8546	12.2605	10.4239			11.1068	12.0261
tr|Q0D2M2|Q0D2M2_HUMAN	.	HIST1H2BC protein OS=Homo sapiens GN=HIST1H2BC PE=2 SV=1	.		22384.7	19153.6	30057.5	41409.3	31237.9	147386	25109.6	71305.3	16200.8	13978	11834	68097.1			23107.8	16515.1	62322.7	38718.9	39701.9	102961	35159.4	57084.6	22739.5	23784.5	17838.3	31314.3			14.4961	14.0115	15.9275	15.2408	15.2769	16.6517	15.1016	15.8008	14.4729	14.5377	14.1227	14.9345			15.2674	14.8284
sp|O75339|CILP1_HUMAN	.	Cartilage intermediate layer protein 1 OS=Homo sapiens GN=CILP PE=1 SV=4	.		9732.54	4158.26	3574.01	5226.67	2924.63	16979.8	3158.75	22311.6	23477	3840.39	2503.05	2517.92			10046.9	3585.44	7410.52	4887.09	3717.07	11861.8	4423.01	17861.9	32952.5	6534.65	3773.02	1157.86			13.2945	11.8079	12.8554	12.2548	11.86	13.534	12.1108	14.1246	15.0081	12.6739	11.8815	10.1772			12.6011	12.6627
tr|Q6EZE9|Q6EZE9_HUMAN	.	Defensin, alpha 3, neutrophil-specific OS=Homo sapiens GN=DEFA3 PE=2 SV=1	.		29532.3	52039.2	94504.5	65772.7	25679	155309	61042.9	89954.1	16350.1	31818	22004.3	159340			30486.2	44870.5	195950	61499.5	32636.8	108496	85474.6	72014.2	22949.1	54140.3	33168.7	73272.1			14.8959	15.4535	17.5801	15.9083	14.9942	16.7273	16.3832	16.136	14.4861	15.7244	15.0175	16.161			15.9265	15.6514
sp|Q9Y279|VSIG4_HUMAN	.	V-set and immunoglobulin domain-containing protein 4 OS=Homo sapiens GN=VSIG4 PE=1 SV=1	.		7856.15	10925.2	64272.3	34183.4	19700	50807.3	11012.6	44774.7	14293	20032.6	15229.1	19767.9			8109.91	9420.2	133265	31962.5	25037.8	35493	15420.3	35845.1	20061.7	34086.7	22955.9	9090.23			12.9855	13.2015	17.0239	14.9641	14.6118	15.1152	13.9125	15.1295	14.2922	15.0569	14.4866	13.1501			14.6504	14.338
tr|B7Z7A9|B7Z7A9_HUMAN	.	Phosphoglycerate kinase OS=Homo sapiens GN=PGK1 PE=2 SV=1	.		13353.8	23892.3	6064.03	2993.09	99222.5	23034.3	35264.3	3924.06	30523.1	1954.83	18646.3	9490.39			13785.2	20601	12573.4	2798.62	126107	16091.3	49378.5	3141.47	42842.4	3326.27	28107	4364.13			13.7508	14.3304	13.6181	11.4505	16.9443	13.974	15.5916	11.6172	15.3868	11.6997	14.7786	12.0915			14.0114	13.5276
sp|P08311|CATG_HUMAN	.	Cathepsin G OS=Homo sapiens GN=CTSG PE=1 SV=2	.		3128.51	1839.77	4465.56	4066.39	3696.08	2513.33	4526.72	11225.1	3802.79	4875.84	4036.94	13498.5			3229.57	1586.33	9259.09	3802.19	4697.55	1755.77	6338.49	8986.45	5337.62	8296.54	6085.18	6207.25			11.6571	10.6315	13.1767	11.8926	12.1977	10.7779	12.6299	13.1335	12.382	13.0183	12.5711	12.5997			11.7222	12.7224
sp|P0DJI9|SAA2_HUMAN	.	Serum amyloid A-2 protein OS=Homo sapiens GN=SAA2 PE=1 SV=1	.		3366.42	5873.6	24770.3	8124.81	15838.9	9325.86	14508.4	48735.3	8761.24	1758.72	3557.67	4007.8			3475.16	5064.48	51359.8	7596.94	20130.5	6514.86	20315.2	39015.8	12297.3	2992.56	5362.74	1842.98			11.7629	12.3062	15.6484	12.8912	14.2971	12.6695	14.3103	15.2518	13.5861	11.5472	12.3888	10.8478			13.2625	12.9886
tr|B1AHL2|B1AHL2_HUMAN	.	Fibulin-1 OS=Homo sapiens GN=FBLN1 PE=2 SV=1	.		8238.37	7770.79	2179.75	3116.18	890.13	9312.22	2921.84	1925.68	6747.4	3227.43	5620.2	17575.6			8504.48	6700.32	4519.59	2913.72	1131.31	6505.34	4091.28	1541.63	9470.7	5491.67	8471.73	8082.11			13.054	12.71	12.142	11.5086	10.1438	12.6674	11.9983	10.5902	13.2093	12.423	13.0484	12.9805			12.0376	12.375
tr|Q9BX83|Q9BX83_HUMAN	.	Hemoglobin alpha 1 globin chain (Fragment) OS=Homo sapiens GN=HBA1 PE=3 SV=1	.		1.15125e+06	4.25807e+06	747955	8.05476e+06	1.59753e+06	2.28993e+06	1.10425e+06	4.97024e+06	1.89063e+06	1.45802e+06	1.95344e+06	7.50838e+06			1.18843e+06	3.6715e+06	1.55084e+06	7.53144e+06	2.03039e+06	1.5997e+06	1.54621e+06	3.97901e+06	2.6537e+06	2.48092e+06	2.94457e+06	3.45271e+06			20.1806	21.8079	20.5646	22.8445	20.9533	20.6094	20.5603	21.924	21.3396	21.2424	21.4896	21.7193			21.1601	21.3792
sp|P17936|IBP3_HUMAN	.	Insulin-like growth factor-binding protein 3 OS=Homo sapiens GN=IGFBP3 PE=1 SV=2	.		7354.89	1527.71	956.917	10096	3186.58	4559.47	3790.73	16699	5032.57	1583.55	7409.81	1308.82			7592.46	1317.26	1984.11	9440.04	4049.99	3185.16	5307.92	13368.7	7063.75	2694.51	11169.3	601.856			12.8904	10.3633	10.9543	13.2046	11.9837	11.6371	12.3739	13.7066	12.7862	11.3958	13.4473	9.23327			11.8389	12.1572
sp|Q9Y6R7|FCGBP_HUMAN	.	IgGFc-binding protein OS=Homo sapiens GN=FCGBP PE=1 SV=3	.		1466.54	4187.53	3942.84	7943.98	6811.31	12644.3	3487.5	13644.9	10969.9	5063.18	6206.35	3014.63			1513.91	3610.67	8175.26	7427.86	8656.86	8833.04	4883.33	10923.7	15397.5	8615.31	9355.27	1386.27			10.5641	11.8181	12.997	12.8587	13.0796	13.1087	12.2537	13.4152	13.9104	13.0727	13.1916	10.437			12.4044	12.7134
tr|Q9H2E1|Q9H2E1_HUMAN	.	Neuropilin 1, isoform CRA_d OS=Homo sapiens GN=NRP1 PE=2 SV=1	.		204813	235265	50629.7	4251.93	13707.8	23014.1	32374.7	129281	42045.8	66662.4	53675.4	30978.7			211429	202856	104978	3975.68	17421.9	16077.2	45332.3	103498	59015.8	113430	80908.7	14245.5			17.6898	17.6301	16.6797	11.957	14.0886	13.9727	15.4683	16.6592	15.8488	16.7914	16.304	13.7982			15.3363	15.8117
tr|B3KNK9|B3KNK9_HUMAN	.	Golgi phosphoprotein 2, isoform CRA_a OS=Homo sapiens GN=GOLPH2 PE=2 SV=1	.		112828	280402	875.446	5449.77	104242	312824	214650	179172	4262.23	122434	4603.85	19251.2			116472	241775	1815.19	5095.7	132487	218533	300562	143439	5982.49	208329	6939.71	8852.62			16.8296	17.8833	10.8259	12.3151	17.0155	17.7375	18.1973	17.1301	12.5465	17.6685	12.7607	13.1119			15.4345	15.2358
tr|Q8N2U3|Q8N2U3_HUMAN	.	PRSS3 protein (Fragment) OS=Homo sapiens GN=PRSS3 PE=2 SV=1	.		1.37221e+06	835712	1.48437e+06	1.56044e+06	703658	1.05061e+06	1.21775e+06	1.74202e+06	1.37839e+06	1.28457e+06	1.5711e+06	1.17257e+06			1.41654e+06	720588	3.07777e+06	1.45906e+06	894317	733937	1.70514e+06	1.39461e+06	1.93471e+06	2.18577e+06	2.36823e+06	539202			20.4339	19.4588	21.5535	20.4766	19.7704	19.4853	20.7015	20.4114	20.8837	21.0597	21.1754	19.0405			20.1964	20.5454
tr|B3KSS4|B3KSS4_HUMAN	.	cDNA FLJ36858 fis, clone ASTRO2015185, highly similar to POLIOVIRUS RECEPTOR OS=Homo sapiens PE=2 SV=1	.		25878.1	7262	13376.3	25581.2	15066.9	294026	17832	19757.1	25375.4	12118.2	2646.41	9663.8			26714	6261.62	27734.9	23919.2	19149.3	205401	24969	15816.8	35617.1	20619.9	3989.12	4443.87			14.7053	12.6123	14.7594	14.5459	14.225	17.6481	14.6079	13.9492	15.1203	14.3317	11.9619	12.1176			14.7493	13.6814
tr|B2R773|B2R773_HUMAN	.	cDNA, FLJ93312, highly similar to Homo sapiens adipose most abundant gene transcript 1 (APM1), mRNA OS=Homo sapiens PE=2 SV=1	.		2799	7882.23	5417.92	3890.26	6608.92	5114.23	684.924	5032.59	6125.37	17023.5	1637.83	9072.66			2889.42	6796.41	11233.8	3637.51	8399.63	3572.7	959.057	4028.92	8597.6	28966.5	2468.81	4172.04			11.4966	12.7306	13.4556	11.8287	13.0361	11.8028	9.90547	11.9762	13.0697	14.8221	11.2696	12.0265			12.3917	12.1783
tr|A5YAK2|A5YAK2_HUMAN	.	Apolipoprotein C-IV OS=Homo sapiens GN=APOC4 PE=2 SV=1	.		4165.94	2207.73	2566.52	1140.54	695.151	1913.29	5490.11	4221.69	2457.39	786.864	4989.26	18011.3			4300.51	1903.6	5321.54	1066.44	883.504	1336.59	7687.46	3379.75	3449.21	1338.9	7520.67	8282.44			12.0703	10.8945	12.3776	10.0586	9.78709	10.3843	12.9083	11.7227	11.752	10.3868	12.8766	13.0158			10.9287	12.1104
tr|Q53FH2|Q53FH2_HUMAN	.	Chitinase 3-like 2 variant (Fragment) OS=Homo sapiens PE=2 SV=1	.		4348.53	17048.5	9616.02	26556.8	12327.9	12734.9	3233.58	26219.5	19176.2	12646.5	4245.65	21031.2			4488.99	14700	19938.3	24831.4	15668.2	8896.34	4527.78	20990.4	26915.8	21518.9	6399.77	9671.12			12.1322	13.8435	14.2833	14.5999	13.9356	13.119	12.1446	14.3574	14.7162	14.3933	12.6438	13.2395			13.6522	13.5825
sp|P80511|S10AC_HUMAN	.	Protein S100-A12 OS=Homo sapiens GN=S100A12 PE=1 SV=2	.		734.366	985.511	2514.31	6785.96	3149.11	5252.57	5033.63	4827.25	847.986	5395.57	4540.73	6653.76			758.086	849.751	5213.29	6345.07	4002.37	3669.34	7048.28	3864.53	1190.24	9180.89	6844.56	3059.71			9.56622	9.7309	12.348	12.6314	11.9666	11.8413	12.7831	11.9161	10.217	13.1644	12.7407	11.5792			11.3474	12.0668
tr|Q86W17|Q86W17_HUMAN	.	Protease serine 1 (Fragment) OS=Homo sapiens GN=PRSS1 PE=3 SV=1	.		1.15264e+06	703358	1.24719e+06	1.32731e+06	580215	875491	1.04155e+06	1.47151e+06	1.16089e+06	1.0935e+06	1.31945e+06	985023			1.18988e+06	606467	2.58598e+06	1.24108e+06	737426	611601	1.45841e+06	1.17804e+06	1.62944e+06	1.86066e+06	1.98891e+06	452960			20.1824	19.2101	21.3023	20.2432	19.4921	19.2222	20.476	20.168	20.6359	20.8274	20.9235	18.789			19.942	20.3033
tr|Q3LGB0|Q3LGB0_HUMAN	.	Osteopontin (Fragment) OS=Homo sapiens GN=opn PE=2 SV=1	.		11947.1	7792.75	1408.18	6264.81	912.259	12144.5	4264.81	3581.36	10496.6	10383.9	6939.41	12010.3			12333	6719.25	2919.78	5857.78	1159.44	8483.92	5971.76	2867.11	14733	17668.8	10460.3	5522.88			13.5902	12.7141	11.5116	12.5161	10.1792	13.0505	12.5439	11.4854	13.8468	14.1089	13.3526	12.4312			12.2603	12.9615
tr|B2RAN2|B2RAN2_HUMAN	.	cDNA, FLJ95014, highly similar to Homo sapiens vanin 1 (VNN1), mRNA OS=Homo sapiens PE=2 SV=1	.		28769.4	17211.5	9637.91	36328.6	61423	6771.74	3059.54	10157.9	6593.89	24707.8	43157.9	17875.6			29698.7	14840.5	19983.7	33968.3	78065.7	4730.6	4284.08	8132.04	9255.22	42041.8	65054.9	8220.05			14.8581	13.8572	14.2865	15.0519	16.2524	12.2078	12.0648	12.9894	13.1761	15.3595	15.9894	13.0049			14.419	13.764
tr|M9MML0|M9MML0_HUMAN	.	Low affinity immunoglobulin gamma Fc region receptor III-A OS=Homo sapiens GN=FCGR3A PE=4 SV=1	.		25913.5	15969.8	8648.13	42675.9	17275.4	25434	2056.93	13705.8	10975.1	8339.29	31328.4	32674.2			26750.5	13769.9	17931.4	39903.2	21956.2	17767.7	2880.2	10972.4	15404.7	14189.8	47223.6	15025.1			14.7073	13.7492	14.1302	15.2842	14.4223	14.117	11.492	13.4216	13.9111	13.7926	15.5272	13.8751			14.4017	13.6699
tr|A8K486|A8K486_HUMAN	.	Peptidyl-prolyl cis-trans isomerase OS=Homo sapiens PE=2 SV=1	.		216984	127241	121414	221239	128624	140798	166294	114934	216627	97406.9	155006	295314			223992	109713	251745	206865	163476	98358.5	232851	92012.1	304059	165744	233651	135799			17.7731	16.7434	17.9416	17.6583	17.3187	16.5858	17.829	16.4895	18.214	17.3386	17.834	17.0511			17.3368	17.4594
tr|Q6FHE2|Q6FHE2_HUMAN	.	ICAM2 protein OS=Homo sapiens GN=ICAM2 PE=2 SV=1	.		3254.9	3825.53	3402.75	2675.01	15055	6938.41	4051.53	4882.74	2937.62	5578.76	6293.69	34173.7			3360.04	3298.54	7055.41	2501.22	19134.2	4847.04	5673.11	3908.96	4123.26	9492.6	9486.93	15714.7			11.7143	11.6876	12.7845	11.2884	14.2239	12.2429	12.4699	11.9326	12.0096	13.2126	13.2117	13.9398			12.3236	12.796
sp|P81605|DCD_HUMAN	.	Dermcidin OS=Homo sapiens GN=DCD PE=1 SV=2	.		17188.3	23421	15036.3	41501.6	20314.1	21946.6	4494.53	38248.8	19124.9	5706.77	22542.9	6826.61			17743.5	20194.7	31176.9	38805.2	25818.3	15331.4	6293.42	30620.7	26843.8	9710.42	33980.6	3139.2			14.115	14.3017	14.9282	15.244	14.6561	13.9042	12.6196	14.9022	14.7123	13.2453	15.0524	11.6162			14.5249	13.6913
tr|E3UN46|E3UN46_HUMAN	.	Insulin-like growth factor II transcript variant 3 isoform 1 (Fragment) OS=Homo sapiens GN=IGF2 PE=2 SV=1	.		61747	51720.5	23555.7	79371.2	44555.8	36183.8	35570.2	15076.2	75588.1	10772.4	8130.47	96656.4			63741.5	44595.7	48841.5	74214.4	56628.4	25277.3	49806.8	12069.5	106096	18329.9	12255.6	44447.2			15.9599	15.4446	15.5758	16.1794	15.7892	14.6256	15.6041	13.5591	16.695	14.1619	13.5812	15.4398			15.5958	14.8402
tr|Q5TZZ9|Q5TZZ9_HUMAN	.	Annexin OS=Homo sapiens GN=ANXA1 PE=2 SV=1	.		1141.7	823.538	1339.91	729.603	10771.5	3033.89	8641.01	953.919	2410.38	3858.54	1498.31	3862.02			1178.58	710.091	2778.23	682.201	13690.1	2119.42	12099.5	763.675	3383.23	6565.53	2258.52	1775.94			10.2028	9.47186	11.4399	9.41405	13.7408	11.0495	13.5627	9.57682	11.7242	12.6807	11.1412	10.7944			10.8865	11.58
sp|Q9BYJ0|FGFP2_HUMAN	.	Fibroblast growth factor-binding protein 2 OS=Homo sapiens GN=FGFBP2 PE=1 SV=1	.		33724	19517.4	27014.7	48087.1	5124.73	13439.3	35641	39863.1	30282.3	4784.19	17033.2	50196			34813.4	16828.7	56013.6	44962.9	6513.3	9388.43	49905.9	31913.1	42504.5	8140.59	25675.4	23082.5			15.0874	14.0386	15.7735	15.4564	12.6692	13.1967	15.6069	14.9619	15.3753	12.9909	14.6481	14.4945			14.3703	14.6796
tr|Q53H26|Q53H26_HUMAN	.	Transferrin variant (Fragment) OS=Homo sapiens PE=2 SV=1	.		414278	1.34961e+06	346797	936440	374227	1.44131e+06	493450	2.61776e+06	511984	629425	362109	5.10978e+06			427660	1.16369e+06	719064	875599	475625	1.00687e+06	690948	2.09569e+06	718624	1.07101e+06	545833	2.34972e+06			18.7061	20.1503	19.4558	19.7399	18.8595	19.9414	19.3982	20.999	19.4549	20.0305	19.0581	21.1641			19.4755	20.0175
tr|F8WDX4|F8WDX4_HUMAN	.	Complement factor H OS=Homo sapiens GN=CFH PE=2 SV=1	.		2238.95	320.786	4094.49	2301.8	2191.6	1524.36	2648.74	1880.15	4156.86	1926.75	1309.8	4084.93			2311.27	276.596	8489.71	2152.25	2785.42	1064.89	3708.87	1505.19	5834.59	3278.48	1974.36	1878.44			11.1745	8.11164	13.0515	11.0716	11.4437	10.0565	11.8568	10.5557	12.5104	11.6788	10.9472	10.8753			10.8182	11.404
sp|P24593|IBP5_HUMAN	.	Insulin-like growth factor-binding protein 5 OS=Homo sapiens GN=IGFBP5 PE=1 SV=1	.		1795.75	3270.87	342.178	4340.82	1608.19	4686.63	4394.81	4906.18	2042.62	1769.34	2000.01	3662.56			1853.75	2820.29	709.488	4058.79	2043.93	3273.99	6153.79	3927.72	2867.04	3010.64	3014.76	1684.22			10.8562	11.4616	9.47063	11.9868	10.9971	11.6768	12.5873	11.9395	11.4853	11.5559	11.5578	10.7179			11.0749	11.6406
tr|Q6ICS1|Q6ICS1_HUMAN	.	Putative uncharacterized protein REG1B (Fragment) OS=Homo sapiens GN=REG1B PE=2 SV=1	.		13603	140174	5252.34	8430.86	7517.26	140598	12042.8	127029	3247.78	8183.4	11283.2	8149.07			14042.4	120864	10890.4	7883.11	9554.09	98219.2	16862.8	101695	4558.6	13924.6	17007.9	3747.33			13.7775	16.883	13.4108	12.9445	13.2219	16.5837	14.0416	16.6339	12.1544	13.7653	14.0539	11.8716			14.4702	13.7535
tr|B3KXZ9|B3KXZ9_HUMAN	.	cDNA FLJ46477 fis, clone THYMU3025118, highly similar to Cell surface glycoprotein MUC18 OS=Homo sapiens PE=2 SV=1	.		4428.52	5671.52	76769.1	2889.09	156210	8435.34	10159	22312	126360	5225.54	17115.6	6224.36			4571.57	4890.23	159177	2701.39	198536	5892.76	14225	17862.3	177359	8891.57	25799.5	2862.26			12.1585	12.2557	17.2803	11.3995	17.599	12.5247	13.7961	14.1246	17.4363	13.1182	14.6551	11.4829			13.8696	14.1022
tr|Q4ZG40|Q4ZG40_HUMAN	.	Macrophage receptor with collagenous structure OS=Homo sapiens GN=MARCO PE=2 SV=1	.		9012.22	5016.36	10820.1	10898.2	28176.4	3536.35	3350.06	5575.65	4938.29	6327.05	6855.98	1729.99			9303.32	4325.33	22434.8	10190.1	35810.9	2470.42	4690.89	4463.67	6931.41	10765.9	10334.5	795.531			13.1835	12.0786	14.4535	13.3149	15.1281	11.2705	12.1956	12.124	12.7589	13.3942	13.3352	9.63577			13.2382	12.2406
sp|Q8IYS5|OSCAR_HUMAN	.	Osteoclast-associated immunoglobulin-like receptor OS=Homo sapiens GN=OSCAR PE=2 SV=3	.		6921.54	75390.3	21884.2	115397	29824.4	16713.3	72462.3	88698.2	3180.97	23900.6	58912.3	39903.7			7145.12	65004.9	45375.8	107900	37905.4	11675.6	101465	71008.7	4464.83	40668.4	88802.7	18349.6			12.8027	15.9883	15.4696	16.7193	15.2101	13.5112	16.6306	16.1157	12.1244	15.3116	16.4383	14.1635			14.9502	15.1307
sp|O43866|CD5L_HUMAN	.	CD5 antigen-like OS=Homo sapiens GN=CD5L PE=1 SV=1	.		65751.5	24950.6	29421.2	57498.4	60025.4	243151	25999.4	214937	48155.5	35311.4	27988.9	326281			67875.4	21513.5	61003.3	53762.7	76289.4	169861	36405.3	172071	67591.4	60084.6	42189.7	150040			16.0506	14.393	15.8966	15.7143	16.2192	17.374	15.1519	17.3926	16.0446	15.8747	15.3646	17.195			15.9413	16.1706
sp|P01871|IGHM_HUMAN	.	Ig mu chain C region OS=Homo sapiens GN=IGHM PE=1 SV=3	.		76937.4	58818.1	112436	89378.9	135356	436982	29073.4	316095	140072	97066.2	38873.9	445407			79422.6	50715.5	233131	83571.9	172031	305267	40709.8	253055	196607	165164	58597.4	204819			16.2773	15.6301	17.8308	16.3507	17.3923	18.2197	15.3131	17.9491	17.585	17.3335	15.8385	17.644			16.9502	16.9439
sp|Q9NY97|B3GN2_HUMAN	.	UDP-GlcNAc:betaGal beta-1,3-N-acetylglucosaminyltransferase 2 OS=Homo sapiens GN=B3GNT2 PE=1 SV=2	.		1899.71	8532.54	4441.8	2837.62	4689.95	436.131	4837.26	1142.81	1124.24	1874.66	5151.62	4780.33			1961.07	7357.13	9209.83	2653.26	5960.71	304.672	6773.32	914.897	1577.98	3189.85	7765.41	2198.22			10.9374	12.8449	13.169	11.3735	12.5413	8.25111	12.7256	9.83747	10.6239	11.6393	12.9228	11.1021			11.5195	11.4752
tr|Q96E61|Q96E61_HUMAN	.	Uncharacterized protein OS=Homo sapiens PE=2 SV=1	.		517577	528169	196854	557134	232504	1.11052e+06	250923	1.33229e+06	352222	283986	213081	2.70215e+06			534296	455411	408166	520937	295501	775784	351352	1.06659e+06	494381	483220	321192	1.24257e+06			19.0273	18.7968	18.6388	18.9907	18.1728	19.5653	18.4226	20.0246	18.9153	18.8823	18.2931	20.2449			18.8653	19.1304
sp|P06733|ENOA_HUMAN	.	Alpha-enolase OS=Homo sapiens GN=ENO1 PE=1 SV=2	.		1263.22	2758.37	2215.66	1764.45	27213.3	13072.1	1666.8	6284.26	2716.66	1288.13	1392.62	2093.72			1304.02	2378.39	4594.05	1649.81	34586.9	9131.93	2333.92	5030.97	3813.12	2191.83	2099.19	962.793			10.3488	11.2158	12.1656	10.6881	15.0779	13.1567	11.1885	12.2966	11.8968	11.0979	11.0356	9.91108			12.1088	11.2378
tr|A8K5T0|A8K5T0_HUMAN	.	cDNA FLJ75416, highly similar to Homo sapiens complement factor H (CFH), mRNA OS=Homo sapiens PE=2 SV=1	.		4862.53	60085.8	56392.8	97759.6	77931.1	162242	2564.64	81044.9	69440.8	38982.4	8542.32	136812			5019.6	51808.7	116927	91408.1	99046.9	113339	3591.12	64881.9	97467.5	66331	12876.5	62912.7			12.2934	15.6609	16.8353	16.48	16.5958	16.7903	11.8102	15.9855	16.5726	16.0174	13.6524	15.9411			15.7759	14.9965
tr|B4DN72|B4DN72_HUMAN	.	cDNA FLJ55910, highly similar to Keratin, type II cuticular Hb6 OS=Homo sapiens PE=2 SV=1	.		60948.9	50035.7	3527.62	4042.5	89845	59049.3	68969.6	17270.1	12465.2	51917.8	3963.17	50235.5			62917.6	43143	7314.33	3779.85	114189	41250.7	96574	13825.8	17496.2	88341.3	5973.97	23100.7			15.9412	15.3968	12.8365	11.8841	16.8011	15.3321	16.5593	13.7551	14.0948	16.4308	12.5445	14.4956			14.6986	14.6467
tr|Q6NSB3|Q6NSB3_HUMAN	.	AMY1A protein (Fragment) OS=Homo sapiens GN=AMY1A PE=2 SV=1	.		551.844	546.702	299.508	373.399	490.533	1327.77	6783.71	633.606	1040.17	3001.77	1912.98	347.506			569.67	471.391	621.014	349.139	623.444	927.557	9498.81	507.243	1459.99	5107.69	2883.57	159.8			9.15398	8.88078	9.27848	8.44766	9.28412	9.85729	13.2135	8.98653	10.5117	12.3185	11.4936	7.32012			9.15038	10.6407
tr|Q8IY98|Q8IY98_HUMAN	.	ACTR2 protein OS=Homo sapiens GN=ACTR2 PE=2 SV=1	.		20250.6	5351.98	27033.8	2990.18	9019.7	10629.3	5942.25	16216.4	4141.88	8624.37	169052	28065.7			20904.7	4614.71	56053.1	2795.9	11463.6	7425.42	8320.57	12982.3	5813.57	14674.9	254824	12906			14.3515	12.172	15.7745	11.4491	13.4848	12.8583	13.0225	13.6643	12.5052	13.8411	17.9591	13.6557			13.3484	14.108
tr|A8K3E4|A8K3E4_HUMAN	.	cDNA FLJ78367, highly similar to Homo sapiens fibrinogen, A alpha polypeptide (FGA), transcriptvariant alpha, mRNA OS=Homo sapiens PE=2 SV=1	.		2874.85	862.088	3059.31	33578.1	34430.4	1269.83	20329.5	722.254	2276.45	1073.32	3737.32	4817.89			2967.71	743.33	6343.31	31396.5	43759.4	887.081	28466.2	578.212	3195.25	1826.32	5633.53	2215.5			11.5351	9.53786	12.631	14.9383	15.4173	9.79292	14.797	9.17545	11.6417	10.8347	12.4598	11.1134			12.3088	11.6703
tr|B4DRF2|B4DRF2_HUMAN	.	cDNA FLJ58124, highly similar to Complement factor I (EC 3.4.21.45) OS=Homo sapiens PE=2 SV=1	.		13224.8	1733.76	1317.39	22751.1	20962.8	615.096	1394.2	451.683	1995.61	2320.01	640.989	14720.1			13651.9	1494.92	2731.55	21273	26642.7	429.694	1952.21	361.602	2801.06	3947.64	966.209	6769.01			13.7368	10.5459	11.4155	14.3767	14.7015	8.74717	10.9309	8.49826	11.4518	11.9468	9.91619	12.7247			12.2539	10.9114
sp|P02750|A2GL_HUMAN	.	Leucine-rich alpha-2-glycoprotein OS=Homo sapiens GN=LRG1 PE=1 SV=2	.		934.413	3418.99	7308.82	490.55	3488.49	5781.39	16726.9	5319.29	3684.19	2369.96	1563.41	6008.32			964.596	2948	15154.4	458.679	4433.71	4038.77	23421.7	4258.44	5171.15	4032.62	2356.65	2762.91			9.91378	11.5255	13.8875	8.84134	12.1143	11.9797	14.5156	12.0561	12.3363	11.9775	11.2025	11.432			11.377	12.2533
tr|B2R582|B2R582_HUMAN	.	cDNA, FLJ92374, highly similar to Homo sapiens C-type lectin domain family 3, member B (CLEC3B), mRNA OS=Homo sapiens PE=2 SV=1	.		19638.7	30741.9	9228.24	7532.4	31334.7	42289.5	17373.7	7447.07	3252.41	3599.08	14850.4	102289			20273.1	26507	19134.2	7043.01	39825	29542.7	24327.3	5961.87	4565.11	6124.05	22385.1	47037.1			14.3073	14.6941	14.2239	12.782	15.2814	14.8505	14.5703	12.5415	12.1564	12.5803	14.4503	15.5215			14.3565	13.6367
sp|P35542|SAA4_HUMAN	.	Serum amyloid A-4 protein OS=Homo sapiens GN=SAA4 PE=1 SV=2	.		46817.7	6324.57	16081.6	63288.7	30472	86963	15776.8	82900.9	24953.2	13883.9	26774	118360			48329.9	5453.33	33344.4	59176.8	38728.5	60750.7	22091.2	66367.6	35024.4	23624.3	40358.3	54427.3			15.5606	12.4129	15.0252	15.8527	15.2411	15.8906	14.4312	16.0182	15.0961	14.528	15.3006	15.732			14.9972	15.1843
tr|A5GZ70|A5GZ70_HUMAN	.	Matrix metalloproteinase 3 (Fragment) OS=Homo sapiens GN=MMP3 PE=2 SV=1	.		20213.7	12946.1	8385.78	22114.6	14891.8	12898.2	15662.6	12699.6	2035.02	9423.75	21611.1	3428.54			20866.6	11162.7	17387.5	20677.8	18926.7	9010.41	21931.4	10166.9	2856.37	16035.1	32575.9	1576.6			14.3489	13.4464	14.0858	14.3358	14.2081	13.1374	14.4207	13.3116	11.48	13.9689	14.9915	10.6226			13.9271	13.1326
sp|P31151|S10A7_HUMAN	.	Protein S100-A7 OS=Homo sapiens GN=S100A7 PE=1 SV=4	.		3852.94	40045.8	19168.5	3501.31	10586.3	26809.4	3711.27	62930.1	29134.5	3506.66	1576.19	16512.3			3977.4	34529.3	39744.8	3273.83	13454.7	18728.6	5196.66	50379.7	40893.4	5966.79	2375.9	7593.11			11.9576	15.0755	15.2785	11.6768	13.7158	14.193	12.3434	15.6206	15.3196	12.5427	11.2143	12.8905			13.6495	13.3218
tr|Q7L4N0|Q7L4N0_HUMAN	.	CAPZB protein (Fragment) OS=Homo sapiens GN=CAPZB PE=2 SV=1	.		8131.34	30525.2	4783.74	2499.9	11384.1	37061.2	9701.45	48831.8	11597.1	10954.9	15700.4	2810.64			8393.99	26320.2	9918.82	2337.48	14468.7	25890.2	13584.3	39093.1	16277.7	18640.4	23666.3	1292.47			13.0351	14.6839	13.276	11.1907	13.8206	14.6601	13.7297	15.2546	13.9906	14.1861	14.5305	10.3359			13.4444	13.6712
tr|Q6ZVL3|Q6ZVL3_HUMAN	.	cDNA FLJ42424 fis, clone BLADE2004089, moderately similar to Mus musculus PDZ domain actin binding protein Shroom mRNA (Fragment) OS=Homo sapiens PE=2 SV=1	.		8261.44	944.719	16675.1	11231.9	13133.5	16307	9306.93	5941.39	8383.95	2607.96	912.191	13577.9			8528.3	814.579	34574.9	10502.1	16692.1	11391.8	13031.9	4756.48	11767.8	4437.6	1375.01	6243.74			13.058	9.66991	15.0774	13.3584	14.0269	13.4757	13.6698	12.2157	13.5226	12.1156	10.4252	12.6082			13.1111	12.4262
tr|Q6ZP05|Q6ZP05_HUMAN	.	CDNA FLJ26772 fis, clone PRS03245 OS=Homo sapiens PE=2 SV=1	.		17275.3	10436.9	25718.3	47347.5	65261.2	7981.46	44606.6	1658.11	49522.6	8352.45	53253.9	5236.08			17833.3	8999.19	53325.5	44271.3	82944	5575.7	62459.9	1327.43	69510.2	14212.2	80273.4	2407.8			14.1223	13.1356	15.7025	15.4341	16.3398	12.4449	15.9306	10.3744	16.0849	13.7948	16.2926	11.2335			14.5299	13.9518
tr|Q05DJ8|Q05DJ8_HUMAN	.	HTRA1 protein (Fragment) OS=Homo sapiens GN=HTRA1 PE=2 SV=1	.		1468.35	679.563	729.325	2810.69	1734.27	8921.26	5315.8	6116.36	12404.9	8497.08	21995.1	5539.72			1515.78	585.95	1512.22	2628.08	2204.17	6232.22	7443.4	4896.55	17411.6	14458.3	33154.8	2547.42			10.5658	9.19463	10.5624	11.3598	11.106	12.6055	12.8617	12.2575	14.0878	13.8196	15.0169	11.3148			10.899	13.2264
tr|J3KPF3|J3KPF3_HUMAN	.	4F2 cell-surface antigen heavy chain OS=Homo sapiens GN=SLC3A2 PE=4 SV=1	.		695.301	885.833	22196.5	1670.58	1621.4	2674.57	4037.2	1420.52	680.276	3535.54	1683.95	3086.15			717.76	763.804	46023.2	1562.04	2060.72	1868.4	5653.05	1137.22	954.839	6015.95	2538.34	1419.16			9.48736	9.57706	15.4901	10.6092	11.0089	10.8676	12.4648	10.1513	9.89911	12.5546	11.3097	10.4708			11.1734	11.1417
tr|G3V2Q0|G3V2Q0_HUMAN	.	Nesprin-2 OS=Homo sapiens GN=SYNE2 PE=2 SV=1	.		1234.37	3561.36	1138.48	4285.45	2253.53	4534.29	1455.4	1514.76	1013.24	2932.57	9133.04	2412.91			1274.24	3070.77	2360.58	4007.02	2864.13	3167.57	2037.9	1212.67	1422.19	4989.95	13766.9	1109.57			10.3154	11.5844	11.2049	11.9683	11.4839	11.6292	10.9929	10.244	10.4739	12.2848	13.7489	10.1158			11.3643	11.31
tr|D6RHJ6|D6RHJ6_HUMAN	.	Immunoglobulin J chain (Fragment) OS=Homo sapiens GN=IGJ PE=2 SV=1	.		36293.8	44764.2	48657.3	68282.2	90087.5	193744	19674.9	154271	73131.3	45042.7	40905.5	268419			37466.1	38597.7	100888	63845.9	114497	135346	27549.6	123504	102648	76643	61659.9	123432			15.1933	15.2362	16.6224	15.9623	16.805	17.0463	14.7497	16.9142	16.6473	16.2259	15.912	16.9134			16.1442	16.2271
tr|C7DJS2|C7DJS2_HUMAN	.	Glutathione S-transferase pi (Fragment) OS=Homo sapiens GN=GSTP1 PE=2 SV=1	.		50818.9	9901.24	4024.51	16851.3	12657.6	3131.75	25483.7	6790.43	10366.7	1901.29	17057.5	23701.1			52460.4	8537.29	8344.61	15756.5	16087.3	2187.78	35683.3	5436.19	14550.8	3235.15	25712.1	10898.9			15.6789	13.0596	13.0266	13.9437	13.9736	11.0953	15.123	12.4084	13.8288	11.6596	14.6502	13.4119			13.4629	13.5136
tr|B4E336|B4E336_HUMAN	.	cDNA FLJ53287, highly similar to CD97 antigen OS=Homo sapiens PE=2 SV=1	.		13166.6	17541.7	1163.47	3941.12	10686.1	22744.8	492.567	18853.5	14241.9	11724.8	2689.52	15899.4			13591.9	15125.3	2412.4	3685.06	13581.5	15889.1	689.711	15093.4	19990	19950.5	4054.11	7311.28			13.7305	13.8847	11.2363	11.8475	13.7294	13.9557	9.42985	13.8816	14.287	14.2841	11.9852	12.8359			13.064	12.7839
sp|Q6TFL4|KLH24_HUMAN	.	Kelch-like protein 24 OS=Homo sapiens GN=KLHL24 PE=2 SV=1	.		12111.1	835.277	2421.89	830.137	1693.91	2538.07	1914.15	575.493	387.615	56168.2	489.206	403.59			12502.3	720.213	5021.67	776.203	2152.88	1773.05	2680.26	460.72	544.059	95573.6	737.416	185.59			13.6099	9.49228	12.294	9.60029	11.0721	10.792	11.3882	8.84775	9.08762	16.5443	9.52633	7.53597			11.1434	10.4884
sp|A8K979|ERI2_HUMAN	.	ERI1 exoribonuclease 2 OS=Homo sapiens GN=ERI2 PE=2 SV=2	.		3640.86	3311.97	3002.8	1745.52	3908.69	1790.26	3597.72	2114.99	3230.37	1685.28	1233.5	5076.64			3758.47	2855.73	6226.15	1632.11	4967.76	1250.64	5037.67	1693.19	4534.17	2867.61	1859.35	2334.48			11.8759	11.4796	12.6041	10.6725	12.2784	10.2884	12.2985	10.7255	12.1466	11.4856	10.8606	11.1889			11.5332	11.451
RRRRRsp|Q14990|ODFP1_HUMAN	.	REVERSED Outer dense fiber protein 1 OS=Homo sapiens GN=ODF1 PE=2 SV=2	.		15082.9	3460.68	887.529	16040.6	18844.6	9495.05	5696.13	5909.93	28813.2	9370.56	6985.89	4962.8			15570.1	2983.95	1840.24	14998.5	23950.5	6633.05	7975.95	4731.29	40442.4	15944.6	10530.3	2282.13			13.9265	11.543	10.8457	13.8725	14.5478	12.6955	12.9614	12.208	15.3036	13.9608	13.3623	11.1562			12.9052	13.1587
sp|Q9HCU0|CD248_HUMAN	.	Endosialin OS=Homo sapiens GN=CD248 PE=1 SV=1	.		1657.53	3636.65	1260.62	4122.93	2944.17	7913.12	1984.62	14138.1	729.988	1257.02	2407.92	3874.46			1711.07	3135.69	2613.83	3855.06	3741.9	5527.95	2778.95	11318.5	1024.62	2138.9	3629.63	1781.66			10.7407	11.6146	11.352	11.9125	11.8696	12.4325	11.4403	13.4664	10.0009	11.0627	11.8256	10.799			11.6536	11.4325
tr|B4E1T1|B4E1T1_HUMAN	.	cDNA FLJ54081, highly similar to Keratin, type II cytoskeletal 5 OS=Homo sapiens PE=2 SV=1	.		13930.4	56513.4	35731.7	50681.7	35059.4	64934.2	27752	145397	10389	15756.6	32829.1	50915.9			14380.4	48728.4	74087.7	47388.9	44558.9	45361.8	38859.5	116400	14582	26810.8	49485.7	23413.5			13.8118	15.5725	16.1769	15.5323	15.4434	15.4692	15.246	16.8287	13.8319	14.7105	15.5947	14.5151			15.3344	15.1212
sp|Q9UBG0|MRC2_HUMAN	.	C-type mannose receptor 2 OS=Homo sapiens GN=MRC2 PE=1 SV=2	.		1717.34	1332.41	659.134	6627.15	1494.87	2043.09	10119.7	1429.11	5078.56	508.286	1563.07	4527.27			1772.81	1148.86	1366.68	6196.58	1899.91	1427.26	14170	1144.1	7128.3	864.88	2356.14	2081.85			10.7918	10.166	10.4165	12.5973	10.8917	10.479	13.7906	10.16	12.7993	9.75636	11.2022	11.0237			10.8904	11.4554
